# Supplementary material for: The jewel wasp Nasonia vitripennis utilizes two single-copy, protamine-like sperm nuclear basic proteins
Source: G3 (Bethesda). 2026 Mar 20;16(5):jkag066. doi: 10.1093/g3journal/jkag066 (PMC13148410; doi:10.1093/g3journal/jkag066)
Supplement: jkag066_Supplementary_Data [file jkag066_supplementary_data.zip › Supplemental_Table_1_G3-2026-406662.xlsx]

## Sheet: Master Sheet(9 24 23)v2
ID	NV_ID	Testes	Ovaries	Female_Carcass	Male_Carcass	NM	NP	GO Names	Enzyme Names	# of GO terms	GO IDs	Enzyme Codes	D.mel orthologue	% Similarity	Is Gene Missing	Testes Status	Max PolyR Track	dN/dS Pairwise	# of evolving Codons	Spacer	Interest Score	dN/dS Pairwise.1	sort(ignore values, Z-A sort)
LOC103316810		144926	0	2	0										F	Enriched	Not Found		Not Found(0)		144924		0
apd-3	NV14652	68801.4	11	2881	141										F	Enriched	Not Found		Not Found(0)		65896.4		0
LOC100677891		20483	24	13	10										F	Enriched	Not Found		Not Found(0)		20436.1		0
TWDL1	NV10093	16886	53	135	184										F	Enriched	Not Found		Not Found(0)		16522		0
Cox7a1	NV15174	10997	2	0	13										F	Enriched	Not Found		Not Found(0)		10982		0
CYP4AB21	NV50198	9587	47	79	74										F	Enriched	Not Found		Not Found(0)		9391.09		0
LOC103316967		5823	0	0	4										F	Enriched	Not Found		Not Found(0)		5819		0
CPLCP1	NV12757	4394	49	59	18										F	Enriched	Not Found		Not Found(0)		4271.51		0
LOC100678422		3961	22	6	4										F	Enriched	Not Found		Not Found(0)		3929.26		0
Dcst1		2906	2	7	5										F	Enriched	Not Found		Not Found(0)		2892.07		0
LOC116738539		2883	40.11	25	8.14										F	Enriched	Not Found		Not Found(0)		2811.56		0
LOC103316804		2357	2	13	21										F	Enriched	Not Found		Not Found(0)		2321.54		0
CPR47	NV17361	2251.5	0	44.5	16.5										F	Enriched	Not Found		Not Found(0)		2192.11		0
LOC116417403		1633.75	1.51	1.24	6.03										F	Enriched	Not Found		Not Found(0)		1625.02		0
LOC107980737		1545	2	14	23										F	Enriched	Not Found		Not Found(0)		1506.96		0
Or266	NV23128	1339	0	5	14										F	Enriched	Not Found		Not Found(0)		1320.27		0
LOC107980743		1337	24	0	0										F	Enriched	Not Found		Not Found(0)		1313.42		0
LOC103316078		1293.83	1.5	0.33	0										F	Enriched	Not Found		Not Found(0)		1292		0
LOC107981029		1161	12	4	2										F	Enriched	Not Found		Not Found(0)		1143.27		0
LOC116738554		1106	0	1	4										F	Enriched	Not Found		Not Found(0)		1101.02		0
LOC116416368		1064	0	5	4										F	Enriched	Not Found		Not Found(0)		1055.08		0
LOC103316702		843	2	1	0										F	Enriched	Not Found		Not Found(0)		840.011		0
LOC103316707		771	16	2	2										F	Enriched	Not Found		Not Found(0)		751.506		0
LOC103316773		685	0	20	13										F	Enriched	Not Found		Not Found(0)		653.517		0
LOC116416807		685	2	0	2										F	Enriched	Not Found		Not Found(0)		681.023		0
LOC103317513		578	0	2	0										F	Enriched	Not Found		Not Found(0)		576.007		0
LOC103315795		571	0	1	0										F	Enriched	Not Found		Not Found(0)		570.002		0
LOC116738607		554	2	2	13										F	Enriched	Not Found		Not Found(0)		537.506		0
LOC116738661		539	2	3	4										F	Enriched	Not Found		Not Found(0)		530.148		0
Or58	NV14995	514	4	0	0										F	Enriched	Not Found		Not Found(0)		510.031		0
LOC116738578		495	0	2	8										F	Enriched	Not Found		Not Found(0)		485.198		0
LOC103317428		453	4	2	2										F	Enriched	Not Found		Not Found(0)		445.139		0
LOC116417160		449	0	2	3										F	Enriched	Not Found		Not Found(0)		444.055		0
LOC103316180		407	0	0	2										F	Enriched	Not Found		Not Found(0)		405.01		0
LOC103318136		383	2	0	4										F	Enriched	Not Found		Not Found(0)		377.093		0
LOC116417709		376	0	12	6										F	Enriched	Not Found		Not Found(0)		358.822		0
Gr45	NV12711	345	0	1	0										F	Enriched	Not Found		Not Found(0)		344.003		0
LOC103317849		329	0	2	0										F	Enriched	Not Found		Not Found(0)		327.012		0
LOC107980859		318	2	2	5										F	Enriched	Not Found		Not Found(0)		309.248		0
LOC103318073		278	0	1	5										F	Enriched	Not Found		Not Found(0)		272.127		0
LOC116417463		260	3	4	4										F	Enriched	Not Found		Not Found(0)		249.446		0
LOC103316629		250	5	0	0										F	Enriched	Not Found		Not Found(0)		245.098		0
LOC107980961		239	0	1	0										F	Enriched	Not Found		Not Found(0)		238.004		0
LOC103315402		221	0	2	0										F	Enriched	Not Found		Not Found(0)		219.018		0
LOC116417151		209	3	0	0										F	Enriched	Not Found		Not Found(0)		206.042		0
LOC116416022		203	1	3	0										F	Enriched	Not Found		Not Found(0)		199.077		0
LOC103317652		197	1	1	0										F	Enriched	Not Found		Not Found(0)		195.02		0
LOC116416362		159	0	4	0										F	Enriched	Not Found		Not Found(0)		155.098		0
LOC116738481		123	0	0	0.33										F	Enriched	Not Found		Not Found(0)		122.671		0
LOC116417691		111	0	0	4										F	Enriched	Not Found		Not Found(0)		107.139		0
LOC107981716		100	2	0	0										F	Enriched	Not Found		Not Found(0)		98.0392		0
LOC103318108		94	1	1	0										F	Enriched	Not Found		Not Found(0)		92.0417		0
LOC116417114		87	0	1	0										F	Enriched	Not Found		Not Found(0)		86.0114		0
LOC103316868		86	0	4	0										F	Enriched	Not Found		Not Found(0)		82.1778		0
LOC116738611		83	1	0	0										F	Enriched	Not Found		Not Found(0)		82.0119		0
LOC116417593		74	1	0	0										F	Enriched	Not Found		Not Found(0)		73.0133		0
LOC116416856		55	0	1	0										F	Enriched	Not Found		Not Found(0)		54.0179		0
LOC116417289		55	0	0	1										F	Enriched	Not Found		Not Found(0)		54.0179		0
Gr46		52	0	0	2										F	Enriched	Not Found		Not Found(0)		50.0741		0
TRNAN-GUU_5		42	1	0	0										F	Enriched	Not Found		Not Found(0)		41.0233		0
LOC116738501		36	1	0	0										F	Enriched	Not Found		Not Found(0)		35.027		0
LOC103315662		35	0	0	1										F	Enriched	Not Found		Not Found(0)		34.0278		0
TRNAV-UAC_1		35	0	1	0										F	Enriched	Not Found		Not Found(0)		34.0278		0
LOC116416545		21.53	0.16	0.42	0.38										F	Enriched	Not Found		Not Found(0)		20.611		0
LOC116417912		9.57	0	0.4	0										F	Enriched	Not Found		Not Found(0)		9.18605		0
DLC-A	NV13256	111271	85750	15451	12195										F	None	Not Found		Not Found(0)		55109.3		0
Arp1	NV16613	83763	312749	84005	90306										F	None	Not Found		Not Found(0)		12291.4		0
EF-1a	NV13182	80846.9	751173	197862	74555										F	None	Not Found		Not Found(0)		5918.15		0
HSC70	NV11212	70751	607116	126734	138261										F	None	Not Found		Not Found(0)		5309.05		0
APOOL	NV11613	24314	6398	11752	5403										F	None	Not Found		Not Found(0)		12350.3		0
Atp5g2	NV15655	22393	229238	390141	112215										F	None	Not Found		Not Found(0)		665.06		0
Lsd2	NV13599	20047	51364.5	51507.8	85718.5										F	None	Not Found		Not Found(0)		1926.22		0
Atp5a1	NV14491	18660	170111	202750	65170										F	None	Not Found		Not Found(0)		762.431		0
Atp5b	NV12146	18325	139879	183452	62754										F	None	Not Found		Not Found(0)		830.358		0
Rpl7a	NV17497	15353	284772	105380	28184										F	None	Not Found		Not Found(0)		543.509		0
Rpn6	NV12259	13857	43883	15055	19093										F	None	Not Found		Not Found(0)		2089.68		0
Pmpcb	NV10944	13375	30470	72284	31886.5										F	None	Not Found		Not Found(0)		1208.59		0
Cct7	NV14157	12664	40515	6511	3243										F	None	Not Found		Not Found(0)		2548.38		0
LOC103317823		12639	9828	20225	88364										F	None	Not Found		Not Found(0)		1218.9		0
Tm1	NV12583	12404	70613	107750	66177										F	None	Not Found		Not Found(0)		598.803		0
Ft	NV13011	12239	44269	213190	289808										F	None	Not Found		Not Found(0)		267.724		0
Csnk1e		11943	14652	5311	3835										F	None	Not Found		Not Found(0)		3990.8		0
PMPCA	NV12438	11913	9706	6089	4593										F	None	Not Found		Not Found(0)		4393.66		0
Rpl41		11540	342077	139243	24947										F	None	Not Found		Not Found(0)		257.184		0
cycB	NV11968	11494.9	37274.5	26	22										F	None	Not Found		Not Found(0)		2706.68		0
Mospd2	NV16909	11414	6496	2620	1877										F	None	Not Found		Not Found(0)		5814.23		0
Ogdh	NV12821	10825	20031	99578	67611										F	None	Not Found		Not Found(0)		591.687		0
GstS8	NV15805	9911	54229	1718	974										F	None	Not Found		Not Found(0)		1469.77		0
Eif4g	NV18824	9515.33	43475	22986.5	10967										F	None	Not Found		Not Found(0)		1041.38		0
Uqcrb	NV16211	8931	17471	85649	32969										F	None	Not Found		Not Found(0)		550.012		0
Wds		8676.5	395	909	2960										F	None	Not Found		Not Found(0)		5817.52		0
Cox5b	NV16020	8550	35113	105817	37364										F	None	Not Found		Not Found(0)		391.249		0
Cctgamma	NV18778	8188	61718	11767	4919										F	None	Not Found		Not Found(0)		774.244		0
Skp1	NV50566	8091	40806	3233	3157										F	None	Not Found		Not Found(0)		1184.08		0
Daam	NV15970	7610	438	560	502										F	None	Not Found		Not Found(0)		6356.98		0
Crc	NV19007	7346	86384.5	26814	13346										F	None	Not Found		Not Found(0)		403.044		0
SdhD	NV17928	7128	9638	24174	10401										F	None	Not Found		Not Found(0)		989.626		0
Uqcrq	NV11983	7010	16364	82014	37984										F	None	Not Found		Not Found(0)		342.745		0
Gns	NV14559	7006	1259	5665	6837										F	None	Not Found		Not Found(0)		2363.56		0
Ckiialpha	NV12985	6929	38540	9773	7259										F	None	Not Found		Not Found(0)		768.164		0
Ogt	NV10004	6886	19774	19974	22559										F	None	Not Found		Not Found(0)		685.286		0
kinesin-2B	NV14156	6828	6542	2977	2596										F	None	Not Found		Not Found(0)		2461.15		0
Rpl6	NV12167	6655	159055	75490.5	20298										F	None	Not Found		Not Found(0)		169.366		0
SdhC	NV16031	6595	7501	26556.5	11264										F	None	Not Found		Not Found(0)		837.769		0
Gnf1	NV50535	6427	7908	1092	846										F	None	Not Found		Not Found(0)		2538.34		0
serpin5	NV17788	6314	18139	23840.5	56393										F	None	Not Found		Not Found(0)		380.819		0
TctexA		5980	768	114	135										F	None	Not Found		Not Found(0)		5110.82		0
Atp5c1	NV16081	5872	42157	77054	24063										F	None	Not Found		Not Found(0)		231.185		0
Smc6	NV10432	5507	4550	2847	3081										F	None	Not Found		Not Found(0)		1897.22		0
Ttc39b	NV13893	5402	9380	19680	23530										F	None	Not Found		Not Found(0)		503.201		0
Crl	NV10545	5376	4328	4131	3298										F	None	Not Found		Not Found(0)		1686.88		0
eIF-2beta	NV16557	5277	42471	12642	8801										F	None	Not Found		Not Found(0)		402.462		0
fzy	NV11981	5156	17601	92	148										F	None	Not Found		Not Found(0)		1155.99		0
Ndufa9	NV14268	5008	15440	41818	17277										F	None	Not Found		Not Found(0)		315.302		0
Sdha	NV12395	4905	17288	26240	11079										F	None	Not Found		Not Found(0)		404.272		0
Uqcrc2	NV10574	4881	22829	94303	31771										F	None	Not Found		Not Found(0)		154.92		0
LOC107981454		4868.5	38538	315168	241583										F	None	Not Found		Not Found(0)		39.4935		0
Ndufs1	NV18319	4862	19235	51572.5	25521										F	None	Not Found		Not Found(0)		233.609		0
Uqcrfs1	NV11136	4673	18107	78035	35238										F	None	Not Found		Not Found(0)		160.503		0
Ndufs3	NV14622	4431	10986	15082	6519										F	None	Not Found		Not Found(0)		530.384		0
Plk4	NV14781	4390	3439	173	161										F	None	Not Found		Not Found(0)		2360.91		0
Atp5o	NV15635	4306	23784	81503	23513										F	None	Not Found		Not Found(0)		139.3		0
Atp5l	NV13434	4301	23284	76731	26054										F	None	Not Found		Not Found(0)		141.893		0
C1q-VP	NV10418	4288	214	4730	6220										F	None	Not Found		Not Found(0)		1189.94		0
Cox6b1	NV13905	4217	22563	51968	20888.5										F	None	Not Found		Not Found(0)		178.48		0
Anxb11	NV13654	4165	13854	8093	32997										F	None	Not Found		Not Found(0)		293.479		0
pros	NV15108	4055	86	522	618										F	None	Not Found		Not Found(0)		3113.62		0
Cyc1l		4046	22	482	296										F	None	Not Found		Not Found(0)		3378.07		0
Ndufv1	NV11489	4007	17541	63208	42155										F	None	Not Found		Not Found(0)		126.514		0
Dsx		3913	2326	24463	6749										F	None	Not Found		Not Found(0)		408.843		0
Atp5e	NV13258	3912	5045.5	41662.5	16472										F	None	Not Found		Not Found(0)		228.101		0
Cox5a	NV12777	3853	10785	35156	12760										F	None	Not Found		Not Found(0)		237.325		0
Atp5j2	NV18090	3835	29982	94096	34034										F	None	Not Found		Not Found(0)		90.8151		0
Ndufa10	NV18197	3787	17034	45018	20806										F	None	Not Found		Not Found(0)		165.519		0
Denr	NV11793	3769	8817	2965	1808										F	None	Not Found		Not Found(0)		818.328		0
Atp5h	NV13694	3726	28294	86912	30376										F	None	Not Found		Not Found(0)		92.9828		0
Ttc37	NV13541	3681	2475	1100	1023										F	None	Not Found		Not Found(0)		1636.64		0
ARPC4	NV15783	3664	11054	1684	1250										F	None	Not Found		Not Found(0)		760.531		0
Cox7c		3653	16202	65219	33772										F	None	Not Found		Not Found(0)		112.283		0
Ndufab1	NV18155	3653	40301	34766	19479										F	None	Not Found		Not Found(0)		135.891		0
Surf4	NV11645	3651	21869	13302	10859										F	None	Not Found		Not Found(0)		268.308		0
Uqcr10	NV15537	3643	8896	44862	22777										F	None	Not Found		Not Found(0)		165.525		0
B3gat	NV10198	3622	10001	8549	5791										F	None	Not Found		Not Found(0)		469.152		0
Tudor-sn	NV17906	3614	36835	28977	9785										F	None	Not Found		Not Found(0)		164.889		0
CPR53	NV14825	3607	484	254	69										F	None	Not Found		Not Found(0)		2947.54		0
Y-e	NV16650	3566	36	1648	1058										F	None	Not Found		Not Found(0)		2015.91		0
GstS5	NV15612	3486	4737.5	14784	5635										F	None	Not Found		Not Found(0)		424.271		0
Ndufa2	NV16202	3426	6490	17785	7477										F	None	Not Found		Not Found(0)		333.66		0
Ssr1	NV14620	3415	31012	18579	5196										F	None	Not Found		Not Found(0)		200.375		0
Atp5i	NV13669	3402	35121	110712	28519										F	None	Not Found		Not Found(0)		65.1102		0
Tbp	NV14830	3400	5914	954	912										F	None	Not Found		Not Found(0)		1033.99		0
CPLCP2	NV13721	3381	36	615	384										F	None	Not Found		Not Found(0)		2588.58		0
Cox6a1	NV13153	3315	16631	86711	35116										F	None	Not Found		Not Found(0)		77.5128		0
Ndufs7	NV19193	3230.5	12484	34973	17242										F	None	Not Found		Not Found(0)		153.632		0
Ndufb4		3214	12703.5	21418.8	9745										F	None	Not Found		Not Found(0)		219.403		0
GstS3	NV14977	3185	25261	460	257										F	None	Not Found		Not Found(0)		347.846		0
Slo	NV50154	3150	688	300	348										F	None	Not Found		Not Found(0)		2211.88		0
Eif2a	NV11604	3139	7757	2844	1396										F	None	Not Found		Not Found(0)		650.986		0
Sfrs16		3104	8971	2806	2520										F	None	Not Found		Not Found(0)		553.693		0
LOC103316137		3087	10112	3067	2121										F	None	Not Found		Not Found(0)		518.278		0
Efhd1		3069	18947	6579	7834										F	None	Not Found		Not Found(0)		258.551		0
Ndufa13	NV13080	3059	23312	44653	23583										F	None	Not Found		Not Found(0)		98.909		0
Moca-cyp	NV15721	3053	10001	2645	2400										F	None	Not Found		Not Found(0)		514.99		0
Egl	NV50180	3034	7630	2514	2159										F	None	Not Found		Not Found(0)		600.193		0
GST-mic1	NV17980	3001	13435	34410	69607										F	None	Not Found		Not Found(0)		74.7678		0
Cdk1	NV11863	2995	13152	23	28										F	None	Not Found		Not Found(0)		553.774		0
Nsf	NV16864	2992	4288	11225	13219										F	None	Not Found		Not Found(0)		282.186		0
Sf3b3	NV14176	2963	28516	5185	2598										F	None	Not Found		Not Found(0)		223.61		0
Thoc4		2937	67763	8116	7082										F	None	Not Found		Not Found(0)		100.421		0
mRpL53		2920	14377	6324	4781										F	None	Not Found		Not Found(0)		300.204		0
Atp5j	NV16064	2890	22850	59643	17845										F	None	Not Found		Not Found(0)		80.9092		0
Myeov2		2885	7465	5706	5748										F	None	Not Found		Not Found(0)		381.729		0
CPR34	NV13164	2879	1	4374	3912										F	None	Not Found		Not Found(0)		742.311		0
Rpd3	NV18066	2879	13175	1097	1189										F	None	Not Found		Not Found(0)		451.943		0
Shmt1	NV18699	2877	26481.3	33524	14233										F	None	Not Found		Not Found(0)		107.335		0
Rab14	NV13746	2867	16402	12266	9615										F	None	Not Found		Not Found(0)		199.749		0
Rnf13	NV13041	2815.8	4922	10091	9411										F	None	Not Found		Not Found(0)		291.072		0
LOC100117195	NV11902	2797	3779	219940	242223										F	None	Not Found		Not Found(0)		16.6899		0
Cyb561d1-like		2774	937	8158	6464										F	None	Not Found		Not Found(0)		419.739		0
Ndufs6	NV13386	2762	9229	22369	9521										F	None	Not Found		Not Found(0)		173.848		0
Pgi	NV16157	2729	14784	36796	19474										F	None	Not Found		Not Found(0)		100.937		0
Eh1	NV13267	2721	33319.5	27092.5	87013.5										F	None	Not Found		Not Found(0)		49.3108		0
Cyc1	NV12999	2718	35334	73501	26849.7										F	None	Not Found		Not Found(0)		53.377		0
GstD1	NV12288	2692	27177	67613	46681										F	None	Not Found		Not Found(0)		50.2685		0
Atp5f1	NV10918	2680	33299	85875	24492										F	None	Not Found		Not Found(0)		49.0782		0
Smc1a	NV15570	2633	7531	1756	1948										F	None	Not Found		Not Found(0)		499.905		0
Cpap3-d2	NV10386	2620	150	84	77										F	None	Not Found		Not Found(0)		2342		0
Atp13a1	NV50183	2612	5577	4047	2496										F	None	Not Found		Not Found(0)		463.111		0
Ndufa12	NV10569	2576	8887	23315	9651										F	None	Not Found		Not Found(0)		149.357		0
Cc2d1		2539	4696	4177	4239										F	None	Not Found		Not Found(0)		411.892		0
LOC116415976		2527	10990	7114	7759										F	None	Not Found		Not Found(0)		224.929		0
Mus201	NV17857	2436	5573	1229	1064										F	None	Not Found		Not Found(0)		576.014		0
RPA2	NV13909	2428	10796	985	1083										F	None	Not Found		Not Found(0)		385.508		0
Usp7		2394.5	11885	5164	3078										F	None	Not Found		Not Found(0)		254.585		0
Dnmt1a	NV11649	2379	7623	2139	1552										F	None	Not Found		Not Found(0)		413.324		0
Ndufa4	NV14280	2339	19205	88543	44640										F	None	Not Found		Not Found(0)		35.3585		0
Ndufc2	NV15125	2329	11282	22518	10898										F	None	Not Found		Not Found(0)		115.343		0
Ndufs8	NV13671	2308	7094	21509	11613										F	None	Not Found		Not Found(0)		125.267		0
Tm2	NV16121	2273	9463	7423	4827.5										F	None	Not Found		Not Found(0)		215.393		0
Tomm20		2266	14595	7570	5143										F	None	Not Found		Not Found(0)		173.624		0
LOC100679345		2258	139	38	6										F	None	Not Found		Not Found(0)		2088.72		0
Ndufb5	NV12207	2218	12564	33487	13450										F	None	Not Found		Not Found(0)		79.7084		0
Cox4I1	NV11058	2191	31154	110694	42061										F	None	Not Found		Not Found(0)		25.7952		0
Atp5d	NV16133	2164.5	15661	50245	21961										F	None	Not Found		Not Found(0)		52.038		0
Tctex1	NV18751	2122	4698	2934	3065										F	None	Not Found		Not Found(0)		351.266		0
Arpc2	NV18785	2118	9455	3491	2133										F	None	Not Found		Not Found(0)		260.855		0
Tbca		2107.25	3561.41	2209.71	1810.56										F	None	Not Found		Not Found(0)		458.307		0
TOM7	NV13140	2093	11784	6245	2998										F	None	Not Found		Not Found(0)		189.474		0
Ndufa8		2082	10175	16812	9682										F	None	Not Found		Not Found(0)		111.861		0
Ndufs2	NV18303	2073	10486	31710	15906										F	None	Not Found		Not Found(0)		71.4139		0
Wdr33	NV50281	2050	7043	2186	1556										F	None	Not Found		Not Found(0)		327.425		0
Nedd4	NV17626	2046	7607	3806	3131										F	None	Not Found		Not Found(0)		252.328		0
Fgfr1op	NV14955	2011	2260	387	427										F	None	Not Found		Not Found(0)		795.304		0
Ndufb1		2008	13520	20353	11315										F	None	Not Found		Not Found(0)		85.4323		0
Smc3	NV15123	2001	7564	1661	1486										F	None	Not Found		Not Found(0)		314.978		0
Uqcr11	NV10906	1964	9467	40980	15000										F	None	Not Found		Not Found(0)		57.2206		0
Uqcrh	NV15595	1948	12121	37753.5	12592										F	None	Not Found		Not Found(0)		58.9107		0
Mlh1	NV10478	1940	3065	421	365										F	None	Not Found		Not Found(0)		649.905		0
Ndufs4	NV19125	1924	7961	31148	13525										F	None	Not Found		Not Found(0)		67.8503		0
CYP9AG6	NV12675	1906	6760	2474	2096										F	None	Not Found		Not Found(0)		274.466		0
Ints3	NV18802	1889	5007	1180	821										F	None	Not Found		Not Found(0)		401.07		0
LOC100679088		1864.5	3986.17	844.83	647.5										F	None	Not Found		Not Found(0)		473.425		0
Ndufb7	NV17489	1862	16151	26046	12473										F	None	Not Found		Not Found(0)		61.3289		0
140up		1849	3890	3687	2219										F	None	Not Found		Not Found(0)		293.585		0
Gaj	NV13840	1820	1784	497	326										F	None	Not Found		Not Found(0)		748.227		0
Ndufs5		1820	13917	29239	11421										F	None	Not Found		Not Found(0)		58.7336		0
Rbm39	NV19170	1800	12920.3	4506.56	2436.56										F	None	Not Found		Not Found(0)		149.561		0
Rpl39	NV16277	1787	48392.5	18050	8369										F	None	Not Found		Not Found(0)		41.6897		0
Sr140	NV18796	1777	5019.53	3200	2368										F	None	Not Found		Not Found(0)		255.386		0
Nrk1		1771	4471	2034	930										F	None	Not Found		Not Found(0)		340.695		0
LOC103316196		1770	16	66	58										F	None	Not Found		Not Found(0)		1640.26		0
LOC116738534		1766	236	8	10										F	None	Not Found		Not Found(0)		1543.94		0
CYP9AG4	NV10613	1748	1280	49162	51528										F	None	Not Found		Not Found(0)		29.4597		0
Ap2a2	NV50109	1726	8304	3066	1985										F	None	Not Found		Not Found(0)		197.538		0
Cdk5	NV14994	1721	1856	615	575										F	None	Not Found		Not Found(0)		621.322		0
robl	NV18316	1721	4963	4093	2858										F	None	Not Found		Not Found(0)		217.223		0
SdhB	NV17692	1718.5	10413.7	60980.2	23122.3										F	None	Not Found		Not Found(0)		30.6879		0
oskar		1707	48587	120	168										F	None	Not Found		Not Found(0)		57.6064		0
Scm		1668	1741	611	639										F	None	Not Found		Not Found(0)		597.172		0
Ndufb6	NV16114	1652	9402	17900	10758										F	None	Not Found		Not Found(0)		68.7224		0
GstO2	NV12109	1645	2441	3004	1546										F	None	Not Found		Not Found(0)		313.342		0
Eif2b3	NV17114	1644.5	3215	1603	1226										F	None	Not Found		Not Found(0)		351.744		0
Tsen54		1618	3212	628	778										F	None	Not Found		Not Found(0)		419.808		0
Adipor1	NV16374	1576	7186	9130	9330										F	None	Not Found		Not Found(0)		91.2415		0
Dip3		1576	2161	412	337										F	None	Not Found		Not Found(0)		553.673		0
Snw1	NV12238	1569	8389	3638	4113										F	None	Not Found		Not Found(0)		139.012		0
Ndufb10	NV17966	1537	15025	27996	12238										F	None	Not Found		Not Found(0)		41.5939		0
nAChRa3	NV15092	1535	90	353	353										F	None	Not Found		Not Found(0)		1010.82		0
LOC107981043		1506	1559	325	302										F	None	Not Found		Not Found(0)		614.311		0
Cbp	NV11632	1504	7140	1375	1565										F	None	Not Found		Not Found(0)		195.271		0
Para	NV14617	1502	120	1434.06	1420.21										F	None	Not Found		Not Found(0)		503.992		0
Cenp-a		1496	2850	506	358										F	None	Not Found		Not Found(0)		429.562		0
Arp11	NV18468	1486	5701	1732	1606										F	None	Not Found		Not Found(0)		209.805		0
Ndufb9	NV14278	1476.5	6106	15129	7232										F	None	Not Found		Not Found(0)		72.8055		0
Myo1A	NV11216	1468	5702	5476	6117										F	None	Not Found		Not Found(0)		114.855		0
LOC103316338		1463	655.5	604.83	584.92										F	None	Not Found		Not Found(0)		646.979		0
Chordc1	NV16801	1454	4000	1767	2220										F	None	Not Found		Not Found(0)		223.929		0
Tango9	NV12151	1454	6242	7008	6236										F	None	Not Found		Not Found(0)		100.961		0
Slc25a1	NV14384	1452	3730	17189	10044										F	None	Not Found		Not Found(0)		65.041		0
GRD	NV15598	1450	537	4930	2200										F	None	Not Found		Not Found(0)		230.613		0
mRpL12	NV14409	1434	12462	4346	1749										F	None	Not Found		Not Found(0)		102.864		0
CYP6CK10	NV17576	1422.67	29	379	434.5										F	None	Not Found		Not Found(0)		893.527		0
Gadd45gip1	NV15556	1422	6284	2398	1288										F	None	Not Found		Not Found(0)		177.5		0
CPLCP3	NV13935	1416	88	33	134										F	None	Not Found		Not Found(0)		1199.91		0
Th1		1405	2000	354	256										F	None	Not Found		Not Found(0)		491.663		0
Mbd	NV13224	1404	5455	1236	943										F	None	Not Found		Not Found(0)		218.103		0
Pten	NV15889	1404	57796.5	2047	1614										F	None	Not Found		Not Found(0)		31.3581		0
Ndufb8	NV18489	1396	10125	15988	8835										F	None	Not Found		Not Found(0)		53.6214		0
Ndufv2	NV12868	1387	7846	26253	14627										F	None	Not Found		Not Found(0)		38.3886		0
Ndufb3	NV12974	1374	10098	17984	6125										F	None	Not Found		Not Found(0)		53.0585		0
Ndufa7		1372.5	8748.37	48521.4	30785.7										F	None	Not Found		Not Found(0)		21.0645		0
Ufc1	NV17301	1361	3254	5895	3504										F	None	Not Found		Not Found(0)		132.176		0
Ammecr1	NV50880	1359	6328	2819	1619										F	None	Not Found		Not Found(0)		152.32		0
Atg9	NV18238	1338	6547	5047	3608										F	None	Not Found		Not Found(0)		108.237		0
Brd8	NV19085	1338	8574	1932	1449										F	None	Not Found		Not Found(0)		134.676		0
P38mapk	NV50013	1310	7428	8102	5933										F	None	Not Found		Not Found(0)		75.3568		0
Ndufa6	NV15864	1301	9928	22991	8934										F	None	Not Found		Not Found(0)		39.2223		0
Cdk10	NV16107	1294	4984	1103	937										F	None	Not Found		Not Found(0)		201.303		0
Farsb	NV12164	1280	5737	1738	1136										F	None	Not Found		Not Found(0)		165.646		0
CCE-A9		1270	27	1992	2387										F	None	Not Found		Not Found(0)		284.161		0
LOC100678070		1221	13	419	74										F	None	Not Found		Not Found(0)		863.255		0
Ptc	NV15171	1202	233	215	169										F	None	Not Found		Not Found(0)		794.285		0
LOC116417155		1190	9	740	725										F	None	Not Found		Not Found(0)		531.569		0
LOC100680425		1189	294.5	314.5	348										F	None	Not Found		Not Found(0)		658.77		0
Tmem59l		1185	2330	3187	3020										F	None	Not Found		Not Found(0)		144.438		0
Cypl	NV13269	1165	4691	948	493										F	None	Not Found		Not Found(0)		185.998		0
LOC103317310		1161.5	1063	535	649										F	None	Not Found		Not Found(0)		395.799		0
Rffl	NV50133	1161	9158	4211	4479										F	None	Not Found		Not Found(0)		70.9096		0
Snrpf	NV17175	1158	8840	4320.5	2213.65										F	None	Not Found		Not Found(0)		81.1125		0
Ighmbp2	NV12364	1155	1814	1090	679										F	None	Not Found		Not Found(0)		281.559		0
Atg4		1121	2353	3433	3091										F	None	Not Found		Not Found(0)		125.689		0
Y-f	NV19097	1117	16	3064	3321										F	None	Not Found		Not Found(0)		165.96		0
LOC100116706	NV18575	1106	17584.5	22722.5	9857										F	None	Not Found		Not Found(0)		23.8587		0
Eif2ak1	NV11704	1104	2038	147	173										F	None	Not Found		Not Found(0)		352.055		0
Hmbs	NV50236	1103	8407	13195	11408										F	None	Not Found		Not Found(0)		35.6641		0
Mrpl37	NV11402	1082	4126	1840	1701										F	None	Not Found		Not Found(0)		133.812		0
Snrpc	NV16315	1068	6394	3483	2800										F	None	Not Found		Not Found(0)		82.9846		0
SP142	NV10938	1064	10702	2363	2785										F	None	Not Found		Not Found(0)		66.9325		0
Ahcy	NV10091	1062	30538	10550	1982										F	None	Not Found		Not Found(0)		25.5561		0
Rpb10	NV16852	1059	8375	2527	3490										F	None	Not Found		Not Found(0)		72.5831		0
Smc2	NV16095	1059	6448	692	574										F	None	Not Found		Not Found(0)		127.833		0
Mak10	NV16593	1056	4776	1078	1228										F	None	Not Found		Not Found(0)		137.028		0
Creb	NV12233	1053	3898	4025	4168										F	None	Not Found		Not Found(0)		84.3586		0
CPR19	NV16252	1051	243	137280	31738										F	None	Not Found		Not Found(0)		6.48573		0
Ctps	NV50212	1022	6697	3237	1860										F	None	Not Found		Not Found(0)		81.4984		0
LOC103315987		1015	2404.5	2035.5	1725										F	None	Not Found		Not Found(0)		143.485		0
Acox3	NV11208	1013	3223	6979.33	6067										F	None	Not Found		Not Found(0)		59.3768		0
LOC103316719		1009	120	8	9										F	None	Not Found		Not Found(0)		888.378		0
CYP9AH6	NV18050	1005	394	10122	10756										F	None	Not Found		Not Found(0)		45.3394		0
Ecr	NV11088	1003	2167	3476	2899										F	None	Not Found		Not Found(0)		105.396		0
LOC103316379		995	7	59	114										F	None	Not Found		Not Found(0)		842.574		0
CYP314A1	NV17940	989	6496	1183	645										F	None	Not Found		Not Found(0)		105.027		0
Lin		979	5808	739	682										F	None	Not Found		Not Found(0)		116.769		0
Or125		977	16	49	25										F	None	Not Found		Not Found(0)		894.591		0
Melk	NV14132	958	4332	356	421										F	None	Not Found		Not Found(0)		151.271		0
CYP4AB17	NV14023	950	43	524	18										F	None	Not Found		Not Found(0)		587.948		0
LOC116415863		947.67	8815	3969	3542										F	None	Not Found		Not Found(0)		51.9912		0
Fru	NV17286	932	2080	1593	1221										F	None	Not Found		Not Found(0)		149.094		0
LOC116738576		923	707	1034	980										F	None	Not Found		Not Found(0)		233.79		0
Msh2	NV16605	919	5833	90	108										F	None	Not Found		Not Found(0)		121.52		0
Dctn5	NV15043	900	4827	1883	1266										F	None	Not Found		Not Found(0)		91.2573		0
Or36	NV30417	898.17	4	101	88.5										F	None	Not Found		Not Found(0)		738.968		0
LOC107981788		898	474	244	134										F	None	Not Found		Not Found(0)		460.802		0
Dctn2	NV14013	889	4138	1889	1445										F	None	Not Found		Not Found(0)		94.5247		0
Cht5	NV15827	873	557	6600	7406										F	None	Not Found		Not Found(0)		49.3735		0
Cox15	NV17334	872	4651	1341	963										F	None	Not Found		Not Found(0)		97.1488		0
Gt	NV10192	868	10520	633	564										F	None	Not Found		Not Found(0)		59.8668		0
LOC107981078		849	0	213	187										F	None	Not Found		Not Found(0)		577.102		0
LOC116417776		848.5	158	3688	727										F	None	Not Found		Not Found(0)		132.796		0
Spase18-21	NV19016	836.5	5331.5	4979.5	3959.5										F	None	Not Found		Not Found(0)		46.3184		0
Crcp	NV11794	830	2696	1485	967										F	None	Not Found		Not Found(0)		115.239		0
CPR16	NV16248	824	121	56434	68272										F	None	Not Found		Not Found(0)		5.40367		0
GstZ1		821	4420	15482	13056										F	None	Not Found		Not Found(0)		19.9544		0
mRpL17		811	7270	2807	1963										F	None	Not Found		Not Found(0)		51.1805		0
Pol-iota	NV16187	809	8040	2532	4674										F	None	Not Found		Not Found(0)		40.7649		0
Sec22b	NV11617	809	6014	5702	5663										F	None	Not Found		Not Found(0)		35.9842		0
Adat3		798	722	351	395										F	None	Not Found		Not Found(0)		281.026		0
Polh	NV10409	765	2136	144	92										F	None	Not Found		Not Found(0)		186.556		0
LOC107981922		764	150	278	310										F	None	Not Found		Not Found(0)		388.613		0
Cnpy2	NV14302	762	5823	3583	1430										F	None	Not Found		Not Found(0)		50.0641		0
Dctn3	NV12799	762	2076	1930	1335										F	None	Not Found		Not Found(0)		95.1408		0
GstO1	NV12102	758	6020	1820	1178										F	None	Not Found		Not Found(0)		58.7729		0
LOC116415803		749.58	26.83	19.67	14										F	None	Not Found		Not Found(0)		693.598		0
CPR35	NV12544	746	63	2153	7872										F	None	Not Found		Not Found(0)		51.3675		0
Cpap3-a1	NV10389	740	2	170	41										F	None	Not Found		Not Found(0)		574.607		0
nAChRa12		737	12	730	431										F	None	Not Found		Not Found(0)		284.382		0
Ku80		731	2951	476	296										F	None	Not Found		Not Found(0)		119.973		0
LOC100679825		727.5	1292.5	381.25	205.5										F	None	Not Found		Not Found(0)		203.033		0
SP19	NV17946	719	92	92	185										F	None	Not Found		Not Found(0)		475.148		0
Vps16a	NV14282	708	1949	1007	785										F	None	Not Found		Not Found(0)		112.669		0
LOC116416356		705	756.5	58	10										F	None	Not Found		Not Found(0)		324.959		0
Y-y	NV16239	704	2	60	159										F	None	Not Found		Not Found(0)		535.801		0
LOC116416132		696.33	743.78	5.83	9.93										F	None	Not Found		Not Found(0)		333.049		0
Abtb2	NV50187	686	40	61.5	32										F	None	Not Found		Not Found(0)		574.248		0
Rad54l	NV15510	686	2980	241	237										F	None	Not Found		Not Found(0)		113.561		0
Nmd3	NV17707	683	5692	2171	993										F	None	Not Found		Not Found(0)		48.9033		0
Exdl2	NV15490	680	17396	664	433										F	None	Not Found		Not Found(0)		24.1172		0
Pka-C1		678	1823	1177	775										F	None	Not Found		Not Found(0)		103.23		0
Cpap3-d1	NV10387	675	18	5200	4338										F	None	Not Found		Not Found(0)		44.5338		0
LOC116417152		673	8	355	190										F	None	Not Found		Not Found(0)		369.436		0
Xrcc2		667	418	162	73										F	None	Not Found		Not Found(0)		337.037		0
Ndufa5		665	5170	9234	4435										F	None	Not Found		Not Found(0)		22.6736		0
Nop60b-like	NV14907	662	30797	4448	752										F	None	Not Found		Not Found(0)		11.9546		0
CYP6AS31	NV17463	659	1331	4249	3447										F	None	Not Found		Not Found(0)		44.8359		0
LOC116417156		655	259	639	355										F	None	Not Found		Not Found(0)		224.856		0
LOC100679011		648	2816	2901	1765										F	None	Not Found		Not Found(0)		51.6487		0
LOC107980918		648	463	2130	1550										F	None	Not Found		Not Found(0)		87.6443		0
Ho	NV51448	636	2569	1876	1746										F	None	Not Found		Not Found(0)		59.2495		0
LOC116417416		635	26	139	205										F	None	Not Found		Not Found(0)		401.219		0
Vps45	NV17447	634	1950	1192	1019										F	None	Not Found		Not Found(0)		83.8282		0
LOC107980907		625	5908	2202	1146										F	None	Not Found		Not Found(0)		39.5329		0
Lobe		625	8463	1196	1195										F	None	Not Found		Not Found(0)		34.0295		0
Cdk2	NV13875	611	1723	194	186										F	None	Not Found		Not Found(0)		137.554		0
Dctn4	NV16303	610	5740	1736	1677										F	None	Not Found		Not Found(0)		38.1133		0
kinesin-B		607	2773	530	365										F	None	Not Found		Not Found(0)		86.1869		0
LOC103317547		594.67	1592.5	246	166.25										F	None	Not Found		Not Found(0)		136.043		0
Imd		594	1404	2764	1911										F	None	Not Found		Not Found(0)		52.8752		0
Rpb7	NV11361	594	5343	1114	877										F	None	Not Found		Not Found(0)		44.505		0
faa	NV12888	591	2225	27445	20327										F	None	Not Found		Not Found(0)		6.90442		0
Atp7a	NV50107	585	3897	1723	1659										F	None	Not Found		Not Found(0)		43.5179		0
Hex70b	NV12472	583	41	2123	5490										F	None	Not Found		Not Found(0)		41.2637		0
LOC100678973		580	1299	5148	3963										F	None	Not Found		Not Found(0)		30.6096		0
Syx17	NV17661	580	3236	5522	4483										F	None	Not Found		Not Found(0)		24.3398		0
Acads	NV12056	568	5789	4839	3784										F	None	Not Found		Not Found(0)		21.537		0
Ostf1	NV16173	561	4858	1982	2234										F	None	Not Found		Not Found(0)		32.6643		0
LOC103317582		560	2030	2485	1829										F	None	Not Found		Not Found(0)		45.4229		0
Y-b	NV11779	559	569	3731	4758										F	None	Not Found		Not Found(0)		32.4926		0
Rhbdd1		556	2934	1223	3049										F	None	Not Found		Not Found(0)		39.8268		0
star		552	4310	331	187										F	None	Not Found		Not Found(0)		56.6364		0
Iars2	NV18052	550	3197	1277	969										F	None	Not Found		Not Found(0)		50.4756		0
Cyp303a1	NV16441	545	26	40	11										F	None	Not Found		Not Found(0)		477.532		0
CPR1	NV13620	533	16	390	237										F	None	Not Found		Not Found(0)		241.572		0
Fibp	NV13939	508	1837	2152	1968										F	None	Not Found		Not Found(0)		39.9171		0
LOC100679611		498	48	127	119										F	None	Not Found		Not Found(0)		313.136		0
GstS2	NV14196	495	1153	18203	18098										F	None	Not Found		Not Found(0)		6.45669		0
Adat2	NV50051	486	1437	196	157										F	None	Not Found		Not Found(0)		103.777		0
Or142	NV20135	484	18	30	20										F	None	Not Found		Not Found(0)		424.377		0
LOC103317789		482	8659	2871	619										F	None	Not Found		Not Found(0)		18.3932		0
LOC116738594		481	402	985	460										F	None	Not Found		Not Found(0)		99.3819		0
LOC103315963		473	112	41	72										F	None	Not Found		Not Found(0)		320.529		0
LOC103316871		472.5	60	104	84										F	None	Not Found		Not Found(0)		309.863		0
Ndc1		472	6616	172	58										F	None	Not Found		Not Found(0)		30.4433		0
Apip		470	3615	2902	1934										F	None	Not Found		Not Found(0)		24.7618		0
Cin	NV17405	470	3295	2144	917										F	None	Not Found		Not Found(0)		32.3616		0
LOC103318078		469	2040	1028	1323										F	None	Not Found		Not Found(0)		45.2595		0
Herpud2		466	2359	5135	6208										F	None	Not Found		Not Found(0)		15.3272		0
Or78	NV22345	462	4	55	23										F	None	Not Found		Not Found(0)		392.36		0
Tra	NV12464	461	3948	10664	1883										F	None	Not Found		Not Found(0)		12.5337		0
CPR20	NV16253	453	22	2851	758										F	None	Not Found		Not Found(0)		50.2471		0
Rag1ap1		451	991	868	639										F	None	Not Found		Not Found(0)		68.9729		0
Rpp30		451	804	188	196										F	None	Not Found		Not Found(0)		124.101		0
Nfyc		450	5199	905	586										F	None	Not Found		Not Found(0)		28.3613		0
Y-h	NV16644	449	122	1431	2134										F	None	Not Found		Not Found(0)		48.743		0
LOC103318124		447	6	27.33	40										F	None	Not Found		Not Found(0)		384.004		0
Tmtc4		443	1405	426	398										F	None	Not Found		Not Found(0)		73.4465		0
Y-e3	NV16649	438	169	679	618										F	None	Not Found		Not Found(0)		100.758		0
CYP4G44	NV16242	436	896	50271	44877										F	None	Not Found		Not Found(0)		1.97032		0
Lage3	NV16436	429	2111	763	412										F	None	Not Found		Not Found(0)		49.54		0
CLGC1	NV11065	428	209	166	420										F	None	Not Found		Not Found(0)		149.783		0
Ccdc86		428	7215	2841	821										F	None	Not Found		Not Found(0)		16.2038		0
LOC103317409		428	36	3	10										F	None	Not Found		Not Found(0)		384.034		0
Bora		427	3571	161	176										F	None	Not Found		Not Found(0)		42.0597		0
LOC116417269		426	13371	1923	2459										F	None	Not Found		Not Found(0)		9.98273		0
Rad51	NV15439	426	7469	541	245										F	None	Not Found		Not Found(0)		20.905		0
LOC103317732		419	3466	2462	149										F	None	Not Found		Not Found(0)		27.026		0
LOC116417128		418.33	20.11	315.67	350.26										F	None	Not Found		Not Found(0)		158.461		0
CYP6AQ8	NV15253	416	142	29001	25232										F	None	Not Found		Not Found(0)		3.15847		0
Cpap3-a2	NV10388	414	7	262	86										F	None	Not Found		Not Found(0)		222.882		0
Es2	NV11904	410	3610	1113	1170										F	None	Not Found		Not Found(0)		26.6698		0
Ift52	NV15956	408	188	168	126										F	None	Not Found		Not Found(0)		187.038		0
Ints12	NV50096	403	2349	506	428										F	None	Not Found		Not Found(0)		44.061		0
Cpap3-b	NV10390	402	22	596	669										F	None	Not Found		Not Found(0)		95.6803		0
Mmp1	NV18904	402	611	3616	2205										F	None	Not Found		Not Found(0)		23.6471		0
LOC103316087		391	55	62	45										F	None	Not Found		Not Found(0)		276.458		0
Gemin7		387	1254.5	395	371										F	None	Not Found		Not Found(0)		62.2093		0
LOC103315844		382	47	278	195										F	None	Not Found		Not Found(0)		161.778		0
LOC116738559		379.5	1108	2927	2679										F	None	Not Found		Not Found(0)		20.3031		0
LOC116418375		379	5248	2388	2665										F	None	Not Found		Not Found(0)		13.4495		0
Mto1	NV11260	378	2649	1774	1496										F	None	Not Found		Not Found(0)		22.6908		0
Syt1	NV15961	373	945	12212	14957										F	None	Not Found		Not Found(0)		4.88395		0
CYP6AS28P	NV50128	367	25	4	44										F	None	Not Found		Not Found(0)		306.111		0
TWDL2	NV10094	367	43	10	14										F	None	Not Found		Not Found(0)		310.343		0
CPR49	NV17628	364	95	2451	2097										F	None	Not Found		Not Found(0)		26.4622		0
CPR18	NV16251	360	11	4377	2064										F	None	Not Found		Not Found(0)		19.0252		0
Alkbh7		354	1321	388	261										F	None	Not Found		Not Found(0)		53.9225		0
GstD5	NV10582	354	0	860	448										F	None	Not Found		Not Found(0)		75.4007		0
Timm50	NV10912	349	5481	1804	1489										F	None	Not Found		Not Found(0)		13.351		0
b6	NV17480	348	573	87	70										F	None	Not Found		Not Found(0)		112.341		0
Cdk4	NV11470	340	14202	141	95										F	None	Not Found		Not Found(0)		7.82244		0
hairy	NV15013	333	705	1962	1650										F	None	Not Found		Not Found(0)		23.8471		0
Mrjpl8	NV18170	331	302	165	505										F	None	Not Found		Not Found(0)		84.0837		0
LOC100677947		324	375	177	165										F	None	Not Found		Not Found(0)		100.841		0
Glct-1	NV50221	307	195	214	132										F	None	Not Found		Not Found(0)		111.143		0
GstT2	NV12420	305	1015	23322	81391										F	None	Not Found		Not Found(0)		0.877321		0
LOC116416015		305	409	386	353										F	None	Not Found		Not Found(0)		64.0227		0
Ovca2		302	1391	978	468										F	None	Not Found		Not Found(0)		29.0551		0
LOC103317497		301	195	1623.5	2142.25										F	None	Not Found		Not Found(0)		21.2591		0
CCE-A6	NV10470	299	446	10247	6204										F	None	Not Found		Not Found(0)		5.19894		0
nAChRa8	NV12859	296	1252	2773	1573										F	None	Not Found		Not Found(0)		14.8653		0
LOC116416944		295	617	577	635										F	None	Not Found		Not Found(0)		40.9722		0
Snx16	NV50137	292	682	882	729										F	None	Not Found		Not Found(0)		32.9841		0
Ppt2	NV12916	288	2464	4632	7157										F	None	Not Found		Not Found(0)		5.70415		0
nanos	NV18258	288	4311	4	1										F	None	Not Found		Not Found(0)		18.0156		0
LOC116417231		282	1873	1034	978										F	None	Not Found		Not Found(0)		19.0842		0
LOC116738603		280.06	52	55.67	115										F	None	Not Found		Not Found(0)		156.015		0
Icmt	NV18730	279	779	967	649										F	None	Not Found		Not Found(0)		29.1103		0
SP110	NV14959	276	981	7982	4645										F	None	Not Found		Not Found(0)		5.4866		0
E2f8	NV16280	272	2455	543	426										F	None	Not Found		Not Found(0)		20.0173		0
CPR37	NV12573	271	3	550	262										F	None	Not Found		Not Found(0)		67.6252		0
Ankrd40		268	835	595	324										F	None	Not Found		Not Found(0)		35.5213		0
LOC103316528		266.5	17	2	0										F	None	Not Found		Not Found(0)		248.764		0
LOC103315835		264.5	15	18	16										F	None	Not Found		Not Found(0)		223.159		0
Vti1a-like		264	1264	1387	1003										F	None	Not Found		Not Found(0)		17.7887		0
LOC116418376		263	22	75	45										F	None	Not Found		Not Found(0)		170.788		0
Cwf19l1		261	2246	308	195										F	None	Not Found		Not Found(0)		22.6316		0
Rad51c		258	474	16	41										F	None	Not Found		Not Found(0)		84.365		0
CYP6AS30	NV12197	256	1615	12600	10191										F	None	Not Found		Not Found(0)		2.65737		0
recQ1	NV16610	254	1762	103	118										F	None	Not Found		Not Found(0)		28.8404		0
LOC103317976		252	43	55	39										F	None	Not Found		Not Found(0)		163.249		0
LOC107981024		250	109	3086	2035										F	None	Not Found		Not Found(0)		11.4051		0
LOC100117162	NV17564	246	0	11	24										F	None	Not Found		Not Found(0)		215.359		0
Hop2	NV16135	244	3236	113	101										F	None	Not Found		Not Found(0)		16.1169		0
CYP4G43	NV14333	243	73144	784642	963519										F	None	Not Found		Not Found(0)		0.0324169		0
Or145		243	2	56	30										F	None	Not Found		Not Found(0)		178.396		0
Or35	NV30416	242	2	117	92										F	None	Not Found		Not Found(0)		129.28		0
LOC116416960		238.27	1193.16	2733.07	1684.86										F	None	Not Found		Not Found(0)		9.70578		0
LOC116418143		237.21	541.18	896.67	108.69										F	None	Not Found		Not Found(0)		31.5451		0
CCE-E10	NV13146	231	840	22968	2174										F	None	Not Found		Not Found(0)		2.03567		0
LOC100118009	NV18993	231	1251.5	1538	1251.5										F	None	Not Found		Not Found(0)		12.4909		0
LOC100678076		231	1402	215	157										F	None	Not Found		Not Found(0)		26.614		0
LOC103316806		230	2393	1944	1553										F	None	Not Found		Not Found(0)		8.64379		0
LOC116415903		228	399.5	1288.83	992.1										F	None	Not Found		Not Found(0)		17.8736		0
LOC100679668		222	161	136	108										F	None	Not Found		Not Found(0)		78.6029		0
LOC116738612		221	1900	1932	1994										F	None	Not Found		Not Found(0)		8.0769		0
Dctn6		220	1931	838	653										F	None	Not Found		Not Found(0)		13.2894		0
nAChRb3	NV18286	210	108	1413	1129										F	None	Not Found		Not Found(0)		15.4196		0
Tsr2		209	4362	1772	1041										F	None	Not Found		Not Found(0)		5.91563		0
Pit	NV15085	206.5	4801.67	1345	727.5										F	None	Not Found		Not Found(0)		6.02235		0
LOC116417862		203.79	651.44	1097.52	65.42										F	None	Not Found		Not Found(0)		20.5782		0
LOC107981586		202	5700	2105	1452										F	None	Not Found		Not Found(0)		4.31378		0
LOC103317977		200	32	40	37										F	None	Not Found		Not Found(0)		129.45		0
LOC116738610		200	3197	666	504										F	None	Not Found		Not Found(0)		8.75848		0
LOC116416350		199	1535	594	410										F	None	Not Found		Not Found(0)		14.4635		0
nAChRa5	NV10264	199	391	241	187										F	None	Not Found		Not Found(0)		38.9008		0
LCCH3	NV14245	198	126	1153	907										F	None	Not Found		Not Found(0)		16.4446		0
Or43		196	0	10	26										F	None	Not Found		Not Found(0)		165.586		0
LOC116415859		194	14	177	178										F	None	Not Found		Not Found(0)		66.849		0
Gr2	NV25806	190	24	530	352										F	None	Not Found		Not Found(0)		32.938		0
LOC103316872		190	169	252	568										F	None	Not Found		Not Found(0)		30.6192		0
LOC116415817		189	6.75	47.17	51										F	None	Not Found		Not Found(0)		121.533		0
CPR23	NV16356	184	6	287	178										F	None	Not Found		Not Found(0)		51.6885		0
Or157	NV24325	184	39	26	7										F	None	Not Found		Not Found(0)		132.25		0
LOC116417644		182	8	13	4										F	None	Not Found		Not Found(0)		160.019		0
Or98	NV12393	182	19	248	104										F	None	Not Found		Not Found(0)		59.8987		0
Or255		181	0	20	0										F	None	Not Found		Not Found(0)		162.99		0
Srf	NV18787	180	2636	2322	2669										F	None	Not Found		Not Found(0)		4.15012		0
CCE-A5	NV10469	175	498	9151	4769										F	None	Not Found		Not Found(0)		2.09861		0
LOC116738508		175	2	11	0										F	None	Not Found		Not Found(0)		162.899		0
Slc25a26	NV50179	174	1240	401	175										F	None	Not Found		Not Found(0)		15.2141		0
Pgam5		170	2821.5	432.5	335										F	None	Not Found		Not Found(0)		7.68821		0
GluCl	NV11313	168	206	373	273										F	None	Not Found		Not Found(0)		27.6706		0
LOC116416972		165	3	71	29										F	None	Not Found		Not Found(0)		101.586		0
Lop1	NV11485	165	140	89477.5	119691										F	None	Not Found		Not Found(0)		0.129969		0
LOC116416184		164	12	0	0										F	None	Not Found		Not Found(0)		152.818		0
Or114		163	101	55	16										F	None	Not Found		Not Found(0)		79.3104		0
LOC103316627		162	11	25	14										F	None	Not Found		Not Found(0)		123.792		0
LOC103317668		162	1	20	17										F	None	Not Found		Not Found(0)		131.22		0
Or85	NV24386	162	45	78	67										F	None	Not Found		Not Found(0)		74.5568		0
SP115	NV12295	162	90	12	12										F	None	Not Found		Not Found(0)		95.087		0
LOC116418144		161.16	539.15	893.04	107.08										F	None	Not Found		Not Found(0)		15.2741		0
SP70	NV11320	161	67	29	30										F	None	Not Found		Not Found(0)		90.3171		0
LOC103317474		160.75	35.95	172.52	235.82										F	None	Not Found		Not Found(0)		42.7088		0
SPH21	NV18114	160	12925	27380	30494										F	None	Not Found		Not Found(0)		0.360772		0
LOC116416918		159	7	37	33										F	None	Not Found		Not Found(0)		107.123		0
LOC103315461		158	241	84	116										F	None	Not Found		Not Found(0)		41.6761		0
LOC116415848		156	20	10	6										F	None	Not Found		Not Found(0)		126.75		0
LOC116416087		156	14	23	8										F	None	Not Found		Not Found(0)		121.075		0
LOC103317830		155	603	40	10										F	None	Not Found		Not Found(0)		29.7339		0
Emc		154	524	1770	1708										F	None	Not Found		Not Found(0)		5.70645		0
LOC116416088		153	76	89	73										F	None	Not Found		Not Found(0)		59.8696		0
Or296	NV17505	153	73	102	104										F	None	Not Found		Not Found(0)		54.1875		0
LOC103316260		148	635	313	216										F	None	Not Found		Not Found(0)		16.6951		0
LOC116416779		147	20	6	35										F	None	Not Found		Not Found(0)		103.889		0
Or41	NV17602	146	110	32	30										F	None	Not Found		Not Found(0)		67.0314		0
LOC116417187		145	67	121.19	101.1										F	None	Not Found		Not Found(0)		48.4124		0
LOC107981121		144	44	8	0										F	None	Not Found		Not Found(0)		105.796		0
Kr	NV50141	143	2284	47	41										F	None	Not Found		Not Found(0)		8.13082		0
LOC103316535		142	118	6.12	28										F	None	Not Found		Not Found(0)		68.5571		0
Or130	NV13239	142	11	27	1										F	None	Not Found		Not Found(0)		111.403		0
LOC103316964		141.5	5	30.5	33.5										F	None	Not Found		Not Found(0)		95.1176		0
LOC107981924		141	19.5	17.5	32										F	None	Not Found		Not Found(0)		94.6714		0
SPH42	NV18327	141	8630	3481	2996										F	None	Not Found		Not Found(0)		1.30384		0
S2P	NV13684	140	211	340	383										F	None	Not Found		Not Found(0)		18.2495		0
LOC116738589		138	3	14	8										F	None	Not Found		Not Found(0)		116.834		0
LOC103315964		136	2	2	4										F	None	Not Found		Not Found(0)		128.444		0
LOC116416718		136	0	2	6										F	None	Not Found		Not Found(0)		128.444		0
LOC107981021		135	97	2678	590										F	None	Not Found		Not Found(0)		5.20714		0
LOC103316145		134	118	725	271										F	None	Not Found		Not Found(0)		14.3878		0
LOC100678736		132	501	30	28										F	None	Not Found		Not Found(0)		25.2156		0
LOC116415965		132	471	52	36										F	None	Not Found		Not Found(0)		25.2156		0
LOC103318114		131	152.5	0	0										F	None	Not Found		Not Found(0)		60.5326		0
nAChRb1	NV12458	130	18	284	301										F	None	Not Found		Not Found(0)		23.0559		0
Y-x1b	NV17277	126	5548	471	755										F	None	Not Found		Not Found(0)		2.30087		0
LOC116415853		125.32	6.34	9.45	22.3										F	None	Not Found		Not Found(0)		96.1086		0
LOC103317753		125	114	33	116										F	None	Not Found		Not Found(0)		40.2706		0
CYP4AB12	NV15015	124.5	26	4969.64	2920										F	None	Not Found		Not Found(0)		1.92786		0
LOC116416962		124	15	178	214										F	None	Not Found		Not Found(0)		28.9567		0
SP38	NV15476	124	199	224	100										F	None	Not Found		Not Found(0)		23.7651		0
CYP4AB4	NV11501	123	22	1275	516										F	None	Not Found		Not Found(0)		7.81457		0
LOC116415729		123	10	0	3										F	None	Not Found		Not Found(0)		111.243		0
LOC116418145		121.9	543.6	899.3	107.19										F	None	Not Found		Not Found(0)		8.88738		0
Hb	NV15292	118	13053	8	19										F	None	Not Found		Not Found(0)		1.05501		0
Poxn	NV12756	118	11	135	107										F	None	Not Found		Not Found(0)		37.531		0
LOC116738498		117	258	2200	1434										F	None	Not Found		Not Found(0)		3.41457		0
Gr5		116	125	184	173										F	None	Not Found		Not Found(0)		22.5017		0
NV_30064		114	153	1370	1752										F	None	Not Found		Not Found(0)		3.83476		0
LOC103316685		112	132.17	781.33	397.83										F	None	Not Found		Not Found(0)		8.81314		0
LOC103317727		112	2	35	56										F	None	Not Found		Not Found(0)		61.1902		0
LOC116738595		112	484	6592	2743										F	None	Not Found		Not Found(0)		1.26312		0
LOC116416706		111.5	659.5	257.17	173.33										F	None	Not Found		Not Found(0)		10.3473		0
Mrjpl3	NV16647	110	6137.5	1458	19783										F	None	Not Found		Not Found(0)		0.440184		0
WRNexo	NV14090	110	85	5	27										F	None	Not Found		Not Found(0)		53.304		0
LOC116418142		106.17	531.52	883.17	104.75										F	None	Not Found		Not Found(0)		6.93405		0
Hex109	NV11094	106	119	80	135										F	None	Not Found		Not Found(0)		25.5364		0
LOC116416800		106	277	764	1006										F	None	Not Found		Not Found(0)		5.21876		0
Na-pi-t	NV13476	105	8125	984	1390										F	None	Not Found		Not Found(0)		1.0397		0
LOC103315374		104.83	663.67	135.67	136.17										F	None	Not Found		Not Found(0)		10.5632		0
LOC103316516		104	118	102	141										F	None	Not Found		Not Found(0)		23.2602		0
nAChRa4	NV10576	104	6.5	59.83	42.5										F	None	Not Found		Not Found(0)		50.8199		0
LOC103315487		100.5	63.5	144.5	131.5										F	None	Not Found		Not Found(0)		22.9551		0
Or119		100	16	34	8										F	None	Not Found		Not Found(0)		63.2911		0
LOC100679955		98.5	643.5	769	642.5										F	None	Not Found		Not Found(0)		4.50534		0
GstS6	NV15611	98	1639.5	2601	1193										F	None	Not Found		Not Found(0)		1.73624		0
LOC116416825		98	531	67	87										F	None	Not Found		Not Found(0)		12.2656		0
cycD	NV50745	98	2652	271	66										F	None	Not Found		Not Found(0)		3.11111		0
LOC116417271		97	21.33	115	136.33										F	None	Not Found		Not Found(0)		25.4531		0
LOC116416417		96	0	37	60										F	None	Not Found		Not Found(0)		47.7513		0
LOC116417464		96	54	33	51										F	None	Not Found		Not Found(0)		39.3846		0
LOC116738525		96	10623	1566	1184										F	None	Not Found		Not Found(0)		0.684238		0
LOC116415743		95	1	83	89										F	None	Not Found		Not Found(0)		33.6754		0
LOC103315554		94.5	56.18	143	128.93										F	None	Not Found		Not Found(0)		21.1312		0
LOC116416332		94.5	396.7	32.28	13										F	None	Not Found		Not Found(0)		16.646		0
LOC103318071		94	281	143	181										F	None	Not Found		Not Found(0)		12.6409		0
LOC107982007		93	329	129	67										F	None	Not Found		Not Found(0)		13.9951		0
SP123	NV11726	93	28	221	50										F	None	Not Found		Not Found(0)		22.0638		0
nAChRa2	NV10245	93	7	369	265										F	None	Not Found		Not Found(0)		11.7834		0
LOC100678063		92	49	367	263										F	None	Not Found		Not Found(0)		10.978		0
Or289	NV13438	92	41	216	133										F	None	Not Found		Not Found(0)		17.5602		0
Osi8	NV12634	91	0	10	18										F	None	Not Found		Not Found(0)		69.5882		0
LOC107981060		90	15	74	55										F	None	Not Found		Not Found(0)		34.6154		0
Zasp66	NV12820	90	1194	39399	25824										F	None	Not Found		Not Found(0)		0.121792		0
LOC103315919		89	32	18	13										F	None	Not Found		Not Found(0)		52.1118		0
LOC116418297		88.7	491.01	818.53	57.34										F	None	Not Found		Not Found(0)		5.40519		0
Cpap3-e	NV10075	86	26	355	793										F	None	Not Found		Not Found(0)		5.86984		0
LOC103315571		86	6	0	0										F	None	Not Found		Not Found(0)		80.3913		0
LOC103315689		86	58	64	46.5										F	None	Not Found		Not Found(0)		29.0609		0
LOC116417136		85	9	10	28										F	None	Not Found		Not Found(0)		54.7348		0
LOC107981678		84.5	3	19	19										F	None	Not Found		Not Found(0)		56.8944		0
CYP9P5	NV13021	84.16	73.67	1199.32	1182.82										F	None	Not Found		Not Found(0)		2.78858		0
Gnao	NV50340	84	917	3850	2000										F	None	Not Found		Not Found(0)		1.02992		0
GstT1	NV12419	84	75	521	568										F	None	Not Found		Not Found(0)		5.65385		0
LOC100677858		83	403	511	284										F	None	Not Found		Not Found(0)		5.37783		0
LOC103317311		83	51	3385	744										F	None	Not Found		Not Found(0)		1.616		0
LOC107981035		83	505	272	145										F	None	Not Found		Not Found(0)		6.85473		0
LOC116417233		83	25	0	4										F	None	Not Found		Not Found(0)		61.5089		0
NV_30081		83	2	12	12										F	None	Not Found		Not Found(0)		63.2018		0
LOC116418356		82.43	105.12	130.96	135.17										F	None	Not Found		Not Found(0)		14.9769		0
Bgb	NV50365	81	19054	2690	2723										F	None	Not Found		Not Found(0)		0.267272		0
Or242	NV21176	81	0	97	36										F	None	Not Found		Not Found(0)		30.6589		0
nAChRa9	NV17351	81	110	995	1029										F	None	Not Found		Not Found(0)		2.96208		0
LOC103315710		80	30	0	0										F	None	Not Found		Not Found(0)		58.1818		0
Or283		80	0	54	26										F	None	Not Found		Not Found(0)		40		0
LOC100117122	NV17563	79	2	10	21										F	None	Not Found		Not Found(0)		55.7232		0
LOC100680264		79	155	29901	44294										F	None	Not Found		Not Found(0)		0.0838517		0
LOC103316017		78.83	1	37.67	30										F	None	Not Found		Not Found(0)		42.13		0
LOC116416071		77	217	210	170										F	None	Not Found		Not Found(0)		8.79674		0
LOC103317598		76	332.77	1489.05	1668.51										F	None	Not Found		Not Found(0)		1.61959		0
GstD3	NV12287	75	28	3455	1652										F	None	Not Found		Not Found(0)		1.07965		0
LOC116415968		75	17	66	56										F	None	Not Found		Not Found(0)		26.285		0
SP67	NV16325	75	1906	3230	1360										F	None	Not Found		Not Found(0)		0.856034		0
LOC116416982		74	3	0	2										F	None	Not Found		Not Found(0)		69.3165		0
ITR	NV17951	73	69	1065	864										F	None	Not Found		Not Found(0)		2.57315		0
LOC116416815		70	451	319	413										F	None	Not Found		Not Found(0)		3.91061		0
LOC116738530		70	267	182	254										F	None	Not Found		Not Found(0)		6.33894		0
Or87		70	4	15	14										F	None	Not Found		Not Found(0)		47.5728		0
CCE-B2	NV17211	68	3443	820	30										F	None	Not Found		Not Found(0)		1.06031		0
Gr7		68	7.1	16.08	65.33										F	None	Not Found		Not Found(0)		29.5444		0
pHCl	NV14766	68	88	2427	2228										F	None	Not Found		Not Found(0)		0.961131		0
LOC116418209		67.28	292.88	469.31	54.47										F	None	Not Found		Not Found(0)		5.12093		0
LOC116418208		67.17	292.88	469.51	54.47										F	None	Not Found		Not Found(0)		5.10368		0
LOC116416802		67	29	14	2										F	None	Not Found		Not Found(0)		40.0804		0
Or275		67	2	207	107										F	None	Not Found		Not Found(0)		11.7206		0
LOC116418210		66.74	289.42	464.01	53.87										F	None	Not Found		Not Found(0)		5.09614		0
Or227	NV23333	66	0	12	16										F	None	Not Found		Not Found(0)		46.3404		0
LOC116416180		65	93	557	40										F	None	Not Found		Not Found(0)		5.59603		0
LOC103315381		64	205	229	82										F	None	Not Found		Not Found(0)		7.06207		0
LOC107981028		64	14740	114225	201816										F	None	Not Found		Not Found(0)		0.0123804		0
LOC116416394		63.11	36.55	65.76	95.18										F	None	Not Found		Not Found(0)		15.2835		0
LOC116417249		63	91	234	234										F	None	Not Found		Not Found(0)		6.38103		0
CCE-E11	NV13147	62	721	26024	13761										F	None	Not Found		Not Found(0)		0.0947545		0
LOC116416089		62	387	588	969										F	None	Not Found		Not Found(0)		1.91625		0
LOC116416100		62	165	103	196										F	None	Not Found		Not Found(0)		7.30798		0
LOC116416919		62	4	5	0										F	None	Not Found		Not Found(0)		54.1408		0
LOC103317740		61	3	3	21										F	None	Not Found		Not Found(0)		42.2841		0
LOC103317293		60.5	16	0	0										F	None	Not Found		Not Found(0)		47.8464		0
LOC116418146		58.81	304.23	467.29	56.28										F	None	Not Found		Not Found(0)		3.90094		0
CYP6CK11	NV17577	58.17	17	60	1102.5										F	None	Not Found		Not Found(0)		2.73397		0
LOC103317114		58	5	29	81										F	None	Not Found		Not Found(0)		19.4451		0
NV_30029		58	11	1800	1566										F	None	Not Found		Not Found(0)		0.97933		0
Or126		58	10	26.5	14										F	None	Not Found		Not Found(0)		31.0046		0
LOC116416190		57	72	31	17										F	None	Not Found		Not Found(0)		18.3559		0
LOC116417106		57	93	99.33	55.67										F	None	Not Found		Not Found(0)		10.6525		0
LOC116417606		57	47	0	0										F	None	Not Found		Not Found(0)		31.2404		0
Or118		57	0	30	3										F	None	Not Found		Not Found(0)		36.1		0
Or170		57	1	78	91										F	None	Not Found		Not Found(0)		14.3128		0
LOC116418148		56.7	323.39	547.03	73.98										F	None	Not Found		Not Found(0)		3.21136		0
CCE-E7	NV13482	56	28	2102	4272										F	None	Not Found		Not Found(0)		0.485599		0
apd-1	NV14653	56	4	291	53										F	None	Not Found		Not Found(0)		7.76238		0
Or113		55	28	29	10										F	None	Not Found		Not Found(0)		24.7951		0
ppo1	NV16697	55	114	6053	3013										F	None	Not Found		Not Found(0)		0.327558		0
CCE-A8	NV17140	54	23	2713	1236										F	None	Not Found		Not Found(0)		0.724292		0
LOC116416550		54	2	40	47										F	None	Not Found		Not Found(0)		20.3916		0
LOC116417142		53	15	635	374										F	None	Not Found		Not Found(0)		2.60817		0
LOC116417572		53	6	49.33	67										F	None	Not Found		Not Found(0)		16.0212		0
CYP9AG3	NV10614	52	160	10985	14189										F	None	Not Found		Not Found(0)		0.106515		0
LOC116417426		52	3	1	8										F	None	Not Found		Not Found(0)		42.25		0
LOC116738531		52	37	20	21										F	None	Not Found		Not Found(0)		20.8		0
LOC107981386		51	32	16	13										F	None	Not Found		Not Found(0)		23.2232		0
LOC116418382		51	41	6	8										F	None	Not Found		Not Found(0)		24.5377		0
LOC100115813	NV17344	50	179	4596	1969										F	None	Not Found		Not Found(0)		0.367972		0
Or241	NV16838	50	7	261	40										F	None	Not Found		Not Found(0)		6.98324		0
Gr47	NV25713	49	0	16	8										F	None	Not Found		Not Found(0)		32.8904		0
LOC100680373		48	86	45040	8373										F	None	Not Found		Not Found(0)		0.0430276		0
LOC107981557		48	140	142	128										F	None	Not Found		Not Found(0)		5.03057		0
Nos		48	40	2385.75	1536.17										F	None	Not Found		Not Found(0)		0.574575		0
Or276		48	4	41	7										F	None	Not Found		Not Found(0)		23.04		0
SP82	NV14407	48	265	2173	231										F	None	Not Found		Not Found(0)		0.847994		0
LOC103316450		47.75	26	16	17.5										F	None	Not Found		Not Found(0)		21.2593		0
LOC116416539		47.25	32	4	2.5										F	None	Not Found		Not Found(0)		26.0357		0
LOC100678162		47	0	0	3										F	None	Not Found		Not Found(0)		44.18		0
LOC116417196		47	6	10	4										F	None	Not Found		Not Found(0)		32.9701		0
LOC116738480		47	12	9	20										F	None	Not Found		Not Found(0)		25.1023		0
LOC116738514		47	8	14	14										F	None	Not Found		Not Found(0)		26.6145		0
LOC116738552		47	6	2	6										F	None	Not Found		Not Found(0)		36.2131		0
LOC103316623		46.67	13.67	132.68	109.5										F	None	Not Found		Not Found(0)		7.19982		0
LOC103317456		46.5	24.08	94.67	170.67										F	None	Not Found		Not Found(0)		6.4368		0
Gnbp1-2	NV10893	46	5161	3393	3199										F	None	Not Found		Not Found(0)		0.179337		0
LOC107980683		46	7	28	18										F	None	Not Found		Not Found(0)		21.3737		0
LOC107981876		46	214	261	124										F	None	Not Found		Not Found(0)		3.28062		0
LOC100678027		45	56	144	100										F	None	Not Found		Not Found(0)		5.86957		0
LOC107980505		45	2	3	11										F	None	Not Found		Not Found(0)		33.1967		0
LOC116416813		45	2	0	4										F	None	Not Found		Not Found(0)		39.7059		0
LOC116417234		45	3	11	13										F	None	Not Found		Not Found(0)		28.125		0
Or154	NV22254	45	23	56	30										F	None	Not Found		Not Found(0)		13.1494		0
SP133	NV14021	45	16	192	336										F	None	Not Found		Not Found(0)		3.43803		0
SP50	NV13366	45	603	39469	6459										F	None	Not Found		Not Found(0)		0.0434773		0
LOC107981397		44.8	149.33	604.27	622.63										F	None	Not Found		Not Found(0)		1.41238		0
CYP6CK3		44	979	15	965										F	None	Not Found		Not Found(0)		0.96655		0
GstT3	NV12421	44	3483	111	237										F	None	Not Found		Not Found(0)		0.499613		0
LOC103317295		44	71	121	233										F	None	Not Found		Not Found(0)		4.12793		0
LOC116416969		44	1	2	2										F	None	Not Found		Not Found(0)		39.5102		0
Or122	NV17789	44	6	34	3										F	None	Not Found		Not Found(0)		22.2529		0
Org-1		44	106	160	114										F	None	Not Found		Not Found(0)		4.56604		0
CYP9P4	NV13020	43.75	65.33	3839.83	2870.17										F	None	Not Found		Not Found(0)		0.280692		0
Beat-ic		43	276	2910	1647										F	None	Not Found		Not Found(0)		0.379204		0
LOC116415860		43	0	4	6										F	None	Not Found		Not Found(0)		34.8868		0
LOC116417161		43	11	13	7										F	None	Not Found		Not Found(0)		24.9865		0
Y-x1c	NV17227	43	182	2422	8793										F	None	Not Found		Not Found(0)		0.161626		0
LOC116417860		42.57	211.15	376.83	28.64										F	None	Not Found		Not Found(0)		2.74914		0
LOC107981717		42.5	847.5	497.55	291.67										F	None	Not Found		Not Found(0)		1.07565		0
CYP4AB8	NV15591	42	89	16378	11173										F	None	Not Found		Not Found(0)		0.0637237		0
LOC116415904		42	33	21	8										F	None	Not Found		Not Found(0)		16.9615		0
LOC116417222		42	556	103	188										F	None	Not Found		Not Found(0)		1.98425		0
N6amt2		42	164	34	20										F	None	Not Found		Not Found(0)		6.78462		0
Or280		42	6	64	6										F	None	Not Found		Not Found(0)		14.9492		0
Or288		42	35	137	32										F	None	Not Found		Not Found(0)		7.17073		0
LOC103317210		41.5	0	28.67	27										F	None	Not Found		Not Found(0)		17.7241		0
Cad	NV14987	41	1764	30	18										F	None	Not Found		Not Found(0)		0.907178		0
LOC100677828		41	52.81	721.19	547.42										F	None	Not Found		Not Found(0)		1.23383		0
LOC100679161		41	555	4190.17	4580.83										F	None	Not Found		Not Found(0)		0.17946		0
LOC116416158		41	30	27	15										F	None	Not Found		Not Found(0)		14.8761		0
LOC116416678		41	211	132	86										F	None	Not Found		Not Found(0)		3.5766		0
LOC116417692		41	9	12	53										F	None	Not Found		Not Found(0)		14.6174		0
LOC116738484		41	39	131.5	90.5										F	None	Not Found		Not Found(0)		5.56623		0
Or153	NV14518	41	4	19	26										F	None	Not Found		Not Found(0)		18.6778		0
Or262	NV12936	41	0	52	16										F	None	Not Found		Not Found(0)		15.422		0
LOC116417861		40.73	211.15	376.83	28.64										F	None	Not Found		Not Found(0)		2.52367		0
LOC116417845		40.6	219.36	225.88	2.17										F	None	Not Found		Not Found(0)		3.37772		0
LOC103316020		40	27	3	6										F	None	Not Found		Not Found(0)		21.0526		0
LOC107981037		40	15	138	174										F	None	Not Found		Not Found(0)		4.35967		0
LOC116416144		40	4	33	41										F	None	Not Found		Not Found(0)		13.5593		0
Mrjpl2		40	664	46	54										F	None	Not Found		Not Found(0)		1.99005		0
Or140	NV22737	40	4	90	111										F	None	Not Found		Not Found(0)		6.53061		0
LOC116417854		39.5	236.82	391.83	30.08										F	None	Not Found		Not Found(0)		2.23458		0
LOC116417855		39.5	236.82	391.83	30.08										F	None	Not Found		Not Found(0)		2.23458		0
LOC116417857		39.5	237.02	391.83	30.08										F	None	Not Found		Not Found(0)		2.23394		0
LOC116417858		39.5	237.02	391.83	30.08										F	None	Not Found		Not Found(0)		2.23394		0
LOC116417859		39.5	236.82	392.83	30.08										F	None	Not Found		Not Found(0)		2.23138		0
LOC116417866		39.4	234.93	398.54	19.41										F	None	Not Found		Not Found(0)		2.24239		0
CYP9P3		39	393	18745	5076										F	None	Not Found		Not Found(0)		0.0627139		0
SP27	NV14680	39	8	1740	821										F	None	Not Found		Not Found(0)		0.583206		0
SP68	NV10675	39	16	188	247										F	None	Not Found		Not Found(0)		3.10408		0
hmm464144		39	700	149	0										F	None	Not Found		Not Found(0)		1.71284		0
ppo3	NV16696	39	11	152	126										F	None	Not Found		Not Found(0)		4.6372		0
LOC116417423		38.83	204.5	375.5	554										F	None	Not Found		Not Found(0)		1.28558		0
LOC103315624		38.18	48.63	158.22	164.41										F	None	Not Found		Not Found(0)		3.56026		0
CYP6AQ4	NV13219	38	1308	102048	191960										F	None	Not Found		Not Found(0)		0.00488906		0
Def1-2		38	780	17695	77878										F	None	Not Found		Not Found(0)		0.0149807		0
LOC116417765		38	15	29	16										F	None	Not Found		Not Found(0)		14.7347		0
LOC116738496		38	0	12	30										F	None	Not Found		Not Found(0)		18.05		0
SP120	NV11724	38	1	2996	2276										F	None	Not Found		Not Found(0)		0.271889		0
SP22	NV17950	38	6700	10071	12302										F	None	Not Found		Not Found(0)		0.0496032		0
LOC116418303		37.42	14.25	196.56	292.67										F	None	Not Found		Not Found(0)		2.58875		0
Drep2	NV18595	37	8	1830	938										F	None	Not Found		Not Found(0)		0.486669		0
GstD2	NV50099	37	17	409	244.5										F	None	Not Found		Not Found(0)		1.93498		0
Hex83	NV12469	37	58	195.5	277.5										F	None	Not Found		Not Found(0)		2.41021		0
LOC107980897		37	27.43	78.64	127.32										F	None	Not Found		Not Found(0)		5.06306		0
LOC116416155		37	51	7	1										F	None	Not Found		Not Found(0)		14.2604		0
LOC116416189		37	46	1	6										F	None	Not Found		Not Found(0)		15.2111		0
LOC116738518		37	2	17	23										F	None	Not Found		Not Found(0)		17.3291		0
Or181		37	10	0	5										F	None	Not Found		Not Found(0)		26.3269		0
Or187		37	26	85	126										F	None	Not Found		Not Found(0)		4.99635		0
SP52	NV12911	37	14	452	143										F	None	Not Found		Not Found(0)		2.1192		0
LOC116417615		36.33	1876.58	13106.9	24348.1										F	None	Not Found		Not Found(0)		0.0335266		0
Or89		36	2	18	6										F	None	Not Found		Not Found(0)		20.9032		0
LOC116416216		35.5	861.08	114.2	19.58										F	None	Not Found		Not Found(0)		1.22312		0
LOC103316902		35	0	2	0										F	None	Not Found		Not Found(0)		33.1081		0
LOC116416764		35	97	357	644										F	None	Not Found		Not Found(0)		1.0812		0
LOC116417758		35	0	2	0										F	None	Not Found		Not Found(0)		33.1081		0
Or250		35	0	89	9										F	None	Not Found		Not Found(0)		9.21053		0
LOC103317004		34	31.67	48.33	38.33										F	None	Not Found		Not Found(0)		7.58879		0
LOC103317944		34	0	2	0										F	None	Not Found		Not Found(0)		32.1111		0
LOC116416698		34	22	160.45	277.92										F	None	Not Found		Not Found(0)		2.33833		0
Or146	NV23078	34	0	126	136										F	None	Not Found		Not Found(0)		3.90541		0
Or156		34	226	38	79										F	None	Not Found		Not Found(0)		3.06631		0
SP16	NV17949	34	7492	23554	18828										F	None	Not Found		Not Found(0)		0.0231626		0
LOC116418169		33.22	80.44	107.65	16.93										F	None	Not Found		Not Found(0)		4.63217		0
LOC103317794		33	17	52	46										F	None	Not Found		Not Found(0)		7.35811		0
LOC107981646		33	26	18	6										F	None	Not Found		Not Found(0)		13.1205		0
LOC116416420		33	630.5	61.2	13.75										F	None	Not Found		Not Found(0)		1.47471		0
LOC116738527		33	12	0	0										F	None	Not Found		Not Found(0)		24.2		0
TRNAQ-CUG_1		33	4	3	17										F	None	Not Found		Not Found(0)		19.1053		0
Or37		32.67	0	45	63.5										F	None	Not Found		Not Found(0)		7.56059		0
Gr43	NV25632	32	0	0	2										F	None	Not Found		Not Found(0)		30.1176		0
LOC107980536		32	10	10	0										F	None	Not Found		Not Found(0)		19.6923		0
LOC116417359		32	216	126	117										F	None	Not Found		Not Found(0)		2.08554		0
Or179		32	9.12	12.34	11.27										F	None	Not Found		Not Found(0)		15.8196		0
Or291		32	4	25	6										F	None	Not Found		Not Found(0)		15.2836		0
LOC103317073		31.33	1.5	0.83	4.33										F	None	Not Found		Not Found(0)		25.8376		0
CYP6AQ5	NV13220	31	172	11664	15160										F	None	Not Found		Not Found(0)		0.035557		0
Gr18	NV12701	31	29	20.5	13										F	None	Not Found		Not Found(0)		10.2781		0
LOC107981874		31	52.65	75.57	149.73										F	None	Not Found		Not Found(0)		3.11054		0
Or292		31	4	8	8										F	None	Not Found		Not Found(0)		18.8431		0
Or31		31	11	209	130										F	None	Not Found		Not Found(0)		2.52231		0
LOC116417158		30.17	29.42	27.33	25.5										F	None	Not Found		Not Found(0)		8.09668		0
CPR45	NV15977	30	2	0	0										F	None	Not Found		Not Found(0)		28.125		0
LOC107981368		30	4.83	5.67	0										F	None	Not Found		Not Found(0)		22.2222		0
LOC116416117		30	824	130	132										F	None	Not Found		Not Found(0)		0.806452		0
LOC116416418		30	8	3	0										F	None	Not Found		Not Found(0)		21.9512		0
LOC116417296		30	686.25	25.7	5										F	None	Not Found		Not Found(0)		1.2049		0
Or143		30	13	78	58										F	None	Not Found		Not Found(0)		5.02793		0
Or167		30	2	48	8										F	None	Not Found		Not Found(0)		10.2273		0
Or249		30	2	152	56										F	None	Not Found		Not Found(0)		3.75		0
LOC107981071		29	0	32	34										F	None	Not Found		Not Found(0)		8.85263		0
LOC116416165		29	80.5	1147	998										F	None	Not Found		Not Found(0)		0.373032		0
Or117	NV24143	29	8	35	14										F	None	Not Found		Not Found(0)		9.77907		0
Or260		29	39	193	186										F	None	Not Found		Not Found(0)		1.88143		0
Or96	NV16979	29	2	61	26										F	None	Not Found		Not Found(0)		7.12712		0
nAChRa11	NV11339	29	17	1600	1441										F	None	Not Found		Not Found(0)		0.272433		0
LOC116417714		28.84	125.91	525.88	535.13										F	None	Not Found		Not Found(0)		0.684136		0
LOC116417214		28.11	36.55	66.76	75.32										F	None	Not Found		Not Found(0)		3.82206		0
LOC116738636		28.1	58.62	105.9	79.18										F	None	Not Found		Not Found(0)		2.90511		0
LOC103316956		28	13	202	66										F	None	Not Found		Not Found(0)		2.53722		0
LOC107980853		28	54	8	6										F	None	Not Found		Not Found(0)		8.16667		0
LOC116415728		28	2	3	6										F	None	Not Found		Not Found(0)		20.1026		0
LOC103315623		27.11	22.25	89.87	85.52										F	None	Not Found		Not Found(0)		3.27009		0
Acpr	NV14629	27	101	2807	2331										F	None	Not Found		Not Found(0)		0.138435		0
Gr3	NV16260	27	18	97	148										F	None	Not Found		Not Found(0)		2.51379		0
HisCl1	NV13925	27	84	768	474										F	None	Not Found		Not Found(0)		0.538803		0
LOC107982110		27	22	24	24										F	None	Not Found		Not Found(0)		7.51546		0
hmm203054		27	1283	623	98										F	None	Not Found		Not Found(0)		0.358936		0
LOC100678433		26.83	19.08	321.85	383.93										F	None	Not Found		Not Found(0)		0.957641		0
LOC116415867		26	0	21.16	0										F	None	Not Found		Not Found(0)		14.3342		0
LOC116416906		26	8	2	6										F	None	Not Found		Not Found(0)		16.0952		0
LOC116738654		26	25.13	85.97	55.35										F	None	Not Found		Not Found(0)		3.5126		0
LOC116418188		25.63	53.37	94.59	5.32										F	None	Not Found		Not Found(0)		3.67166		0
LOC116416542		25.55	72.06	127.74	108.57										F	None	Not Found		Not Found(0)		1.95497		0
LOC103315495		25	24	4	0										F	None	Not Found		Not Found(0)		11.7925		0
LOC103317983		25	32	153	102										F	None	Not Found		Not Found(0)		2.00321		0
LOC116415800		24	46	13	23										F	None	Not Found		Not Found(0)		5.43396		0
LOC116417134		24	32	89	99										F	None	Not Found		Not Found(0)		2.36066		0
LOC116417663		24	1	2	4										F	None	Not Found		Not Found(0)		18.5806		0
LOC116417737		24	158	0	12										F	None	Not Found		Not Found(0)		2.96907		0
Or168		24	14	57	58										F	None	Not Found		Not Found(0)		3.76471		0
Or261	NV21180	24	205	46	0										F	None	Not Found		Not Found(0)		2.09455		0
Osi7	NV12633	24	0	0	2										F	None	Not Found		Not Found(0)		22.1538		0
LOC116417863		23.88	180.09	579.63	17.71										F	None	Not Found		Not Found(0)		0.711653		0
LOC116418095		23.76	104.74	173.54	16.25										F	None	Not Found		Not Found(0)		1.77366		0
CYP6CK7	NV17183	23	277	5158	751										F	None	Not Found		Not Found(0)		0.0851989		0
LOC100679601		23	74	31	32										F	None	Not Found		Not Found(0)		3.30625		0
LOC103317363		23	51	3	9										F	None	Not Found		Not Found(0)		6.15116		0
LOC116417184		23	53	62	55										F	None	Not Found		Not Found(0)		2.74093		0
SP72	NV17066	23	441	29020	1885										F	None	Not Found		Not Found(0)		0.0168638		0
LOC116417781		22.54	189.5	32869.2	17090.6										F	None	Not Found		Not Found(0)		0.0101262		0
LOC116416422		22.5	228.67	21.33	9.17										F	None	Not Found		Not Found(0)		1.79732		0
CPR54	NV20074	22	4	14	3										F	None	Not Found		Not Found(0)		11.2558		0
LOC103317115		22	0.33	0	3.5										F	None	Not Found		Not Found(0)		18.7379		0
LOC116415981		22	4	0	7										F	None	Not Found		Not Found(0)		14.6667		0
OBP19		22	75	263	210										F	None	Not Found		Not Found(0)		0.849123		0
Or300		22	21	99	107										F	None	Not Found		Not Found(0)		1.94378		0
Pdf		22	7	2276	1962										F	None	Not Found		Not Found(0)		0.113429		0
LOC103317845		21	2161	112	675										F	None	Not Found		Not Found(0)		0.148535		0
Or129	NV25453	21	22	23	25										F	None	Not Found		Not Found(0)		4.84615		0
SP96	NV13290	21	4715	1671	35										F	None	Not Found		Not Found(0)		0.068457		0
LOC116418282		20.42	31.76	122.21	74.55										F	None	Not Found		Not Found(0)		1.67501		0
LOC107981358		20	81	102	141										F	None	Not Found		Not Found(0)		1.16279		0
LOC107981565		20	20	156	154										F	None	Not Found		Not Found(0)		1.14286		0
LOC116416757		20	34	219	81										F	None	Not Found		Not Found(0)		1.12994		0
LOC116417589		20	76	3	5										F	None	Not Found		Not Found(0)		3.84615		0
LOC116417753		20	256	1	3										F	None	Not Found		Not Found(0)		1.42857		0
Or106	NV22327	20	5	12	6										F	None	Not Found		Not Found(0)		9.30233		0
Or111		20	43	80	38										F	None	Not Found		Not Found(0)		2.20994		0
Or203		20	4	26	0										F	None	Not Found		Not Found(0)		8		0
Or252		20	0	41	19										F	None	Not Found		Not Found(0)		5		0
Or72	NV17310	20	19	101.8	43.93										F	None	Not Found		Not Found(0)		2.16532		0
nAChRa10	NV17020	20	7	473	383										F	None	Not Found		Not Found(0)		0.453001		0
LOC116417284		19.14	31.55	39.87	43.99										F	None	Not Found		Not Found(0)		2.7227		0
LOC103317411		19	1	0	1										F	None	Not Found		Not Found(0)		17.1905		0
LOC116416091		19	75	9	9										F	None	Not Found		Not Found(0)		3.22321		0
LOC116416956		19	78	1680	303										F	None	Not Found		Not Found(0)		0.173558		0
LOC116417253		19	24	19	2										F	None	Not Found		Not Found(0)		5.64062		0
Or236	NV22832	19	27	122	56										F	None	Not Found		Not Found(0)		1.61161		0
Or294	NV24018	19	18	91	67										F	None	Not Found		Not Found(0)		1.85128		0
nAChRa1	NV10246	19	28	245	260										F	None	Not Found		Not Found(0)		0.653986		0
LOC103317322		18.5	0	0	5										F	None	Not Found		Not Found(0)		14.5638		0
LOC116415757		18	15	29	14										F	None	Not Found		Not Found(0)		4.26316		0
LOC116415975		18	39	153.83	138.67										F	None	Not Found		Not Found(0)		0.927039		0
LOC116416118		18	2	9	11										F	None	Not Found		Not Found(0)		8.1		0
LOC116417420		18	53	0.5	0										F	None	Not Found		Not Found(0)		4.53147		0
LOC116738561		18	2	4	13										F	None	Not Found		Not Found(0)		8.75676		0
Or3	NV30433	18	0	95	47										F	None	Not Found		Not Found(0)		2.025		0
LOC103315625		17.92	23.62	67.43	69.71										F	None	Not Found		Not Found(0)		1.79722		0
LOC116417803		17.92	27.52	125.28	76.76										F	None	Not Found		Not Found(0)		1.29759		0
CCE-D5		17	421	127	141										F	None	Not Found		Not Found(0)		0.409348		0
LOC107981932		17	19	22	0										F	None	Not Found		Not Found(0)		4.98276		0
LOC116416543		17	17	22.5	22										F	None	Not Found		Not Found(0)		3.68153		0
LOC116416663		17	72.08	172.75	117.67										F	None	Not Found		Not Found(0)		0.761528		0
LOC116417048		17	53	124.5	129										F	None	Not Found		Not Found(0)		0.893354		0
LOC116417358		17	14.42	93.96	58.38										F	None	Not Found		Not Found(0)		1.5727		0
Mrjpl7	NV18171	17	4883	9434	12742										F	None	Not Found		Not Found(0)		0.0106737		0
Or267		17	2	68	60										F	None	Not Found		Not Found(0)		1.96599		0
Or47		17	11	0	4										F	None	Not Found		Not Found(0)		9.03125		0
LOC116417865		16.89	151.69	543.53	18.11										F	None	Not Found		Not Found(0)		0.390666		0
LOC116418096		16.75	104.74	173.45	16.75										F	None	Not Found		Not Found(0)		0.900133		0
LOC100679062		16.5	21	225.5	330.5										F	None	Not Found		Not Found(0)		0.458719		0
LOC116417847		16.28	187.24	202.45	3.17										F	None	Not Found		Not Found(0)		0.647794		0
LOC116418249		16.22	38.87	51.29	8.73										F	None	Not Found		Not Found(0)		2.28554		0
Akhr	NV16060	16	36	2323	6471										F	None	Not Found		Not Found(0)		0.0289396		0
LOC103317581		16	22	320	295										F	None	Not Found		Not Found(0)		0.392037		0
LOC116417180		16	33.5	56.5	60.33										F	None	Not Found		Not Found(0)		1.53911		0
LOC116417613		16	2	33	86										F	None	Not Found		Not Found(0)		1.86861		0
LOC116418363		16	15	33.33	50.83										F	None	Not Found		Not Found(0)		2.22299		0
LOC116738707		16	0	6	6										F	None	Not Found		Not Found(0)		9.14286		0
Mrjpl9	NV16591	16	2888	1134	18										F	None	Not Found		Not Found(0)		0.0631164		0
Or1	NV12548	16	94	2910	2172.08										F	None	Not Found		Not Found(0)		0.0493059		0
Or139	NV21401	16	2	70	69										F	None	Not Found		Not Found(0)		1.63057		0
Or163		16	10	169.5	176.5										F	None	Not Found		Not Found(0)		0.688172		0
Or196	NV22752	16	2	30	8										F	None	Not Found		Not Found(0)		4.57143		0
Scr	NV15146	16	0	186	90										F	None	Not Found		Not Found(0)		0.876712		0
LOC103316919		15.5	3	14	7										F	None	Not Found		Not Found(0)		6.08228		0
LOC116418212		15.25	45.08	54.06	6.67										F	None	Not Found		Not Found(0)		1.92105		0
Eyg	NV12005	15	4	179	223										F	None	Not Found		Not Found(0)		0.534442		0
LOC107981073		15	12	286	91.33										F	None	Not Found		Not Found(0)		0.556476		0
LOC107981520		15	25	87	36										F	None	Not Found		Not Found(0)		1.38037		0
LOC116416175		15	0	14	2										F	None	Not Found		Not Found(0)		7.25806		0
LOC116416267		15	41	43	38										F	None	Not Found		Not Found(0)		1.64234		0
LOC116417237		15	21	128	95										F	None	Not Found		Not Found(0)		0.868726		0
LOC116417739		15	4	6	3										F	None	Not Found		Not Found(0)		8.03571		0
Mrjpl4	NV16646	15	62	1665	1522										F	None	Not Found		Not Found(0)		0.0689338		0
Or115		15	69	112	85										F	None	Not Found		Not Found(0)		0.800712		0
Or204		15	0	17	15										F	None	Not Found		Not Found(0)		4.78723		0
Or216		15	18	16	18										F	None	Not Found		Not Found(0)		3.35821		0
Or38		15	0	61	4										F	None	Not Found		Not Found(0)		2.8125		0
LOC103318145		14.67	93.92	46.67	34.33										F	None	Not Found		Not Found(0)		1.13513		0
LOC116418187		14.58	56.48	98.46	5.99										F	None	Not Found		Not Found(0)		1.21119		0
CYP4BW5	NV13778	14	23	7584	3076										F	None	Not Found		Not Found(0)		0.0183229		0
LOC107981113		14	2	0	0										F	None	Not Found		Not Found(0)		12.25		0
LOC107981732		14	20	16	235										F	None	Not Found		Not Found(0)		0.687719		0
LOC116415720		14	11	0	6										F	None	Not Found		Not Found(0)		6.32258		0
LOC116415804		14	9	21	21										F	None	Not Found		Not Found(0)		3.01538		0
LOC116415950		14	4	14	4										F	None	Not Found		Not Found(0)		5.44444		0
LOC116417068		14	38	10	15										F	None	Not Found		Not Found(0)		2.54545		0
LOC116417786		14	37	24	36										F	None	Not Found		Not Found(0)		1.76577		0
Or110		14	0	39	50										F	None	Not Found		Not Found(0)		1.90291		0
Or202		14	15	28	24										F	None	Not Found		Not Found(0)		2.41975		0
SPH126	NV11723	14	36	2792	3958										F	None	Not Found		Not Found(0)		0.0288235		0
LOC116418097		13.89	104.74	173.45	16.25										F	None	Not Found		Not Found(0)		0.625732		0
LOC116418092		13.55	104.74	173.45	16.25										F	None	Not Found		Not Found(0)		0.596131		0
LOC116418093		13.55	104.74	173.45	16.25										F	None	Not Found		Not Found(0)		0.596131		0
LOC116418088		13.27	72.08	121.19	8.13										F	None	Not Found		Not Found(0)		0.820296		0
LOC107981375		13	3	1	0										F	None	Not Found		Not Found(0)		9.94118		0
LOC107981482		13	6	19.5	1										F	None	Not Found		Not Found(0)		4.27848		0
LOC116416425		13	444	0	0										F	None	Not Found		Not Found(0)		0.369803		0
LOC116416455		13	34	124	71										F	None	Not Found		Not Found(0)		0.698347		0
LOC116416651		13	10	26.5	32										F	None	Not Found		Not Found(0)		2.07362		0
LOC116416892		13	77	1721	1323										F	None	Not Found		Not Found(0)		0.0539247		0
Or59		13	4	25	20										F	None	Not Found		Not Found(0)		2.72581		0
LOC116418248		12.6	41.98	55.16	9.4										F	None	Not Found		Not Found(0)		1.33255		0
LOC116416421		12.5	307.67	71.33	31.17										F	None	Not Found		Not Found(0)		0.369674		0
LOC116418090		12.5	102.96	172.56	16.12										F	None	Not Found		Not Found(0)		0.513744		0
LOC116416643		12.43	23.49	66.2	73.72										F	None	Not Found		Not Found(0)		0.878668		0
CPR10	NV13629	12	0	0	4										F	None	Not Found		Not Found(0)		9		0
CPR44	NV15976	12	2	32	56										F	None	Not Found		Not Found(0)		1.41176		0
CYP6AQ9	NV18211	12	341	1165	933										F	None	Not Found		Not Found(0)		0.0587515		0
LOC116417219		12	5	62	17										F	None	Not Found		Not Found(0)		1.5		0
LOC116417431		12	0	8	6										F	None	Not Found		Not Found(0)		5.53846		0
LOC116418055		12	0	6	4.5										F	None	Not Found		Not Found(0)		6.4		0
LOC116738596		12	10	54	35										F	None	Not Found		Not Found(0)		1.2973		0
LOC116738658		12	12	28	50										F	None	Not Found		Not Found(0)		1.41176		0
Mrjpl5	NV16645	12	96	5345	8609										F	None	Not Found		Not Found(0)		0.0102404		0
Nvit_12344	NV14985	12	24	494	815										F	None	Not Found		Not Found(0)		0.107063		0
Or193	NV30381	12	2	69.5	67										F	None	Not Found		Not Found(0)		0.956811		0
Or2	NV30431/2	12	8	139	60										F	None	Not Found		Not Found(0)		0.657534		0
Or293	NV12943	12	11	359	549										F	None	Not Found		Not Found(0)		0.154672		0
Or298	NV15576	12	4	0	1										F	None	Not Found		Not Found(0)		8.47059		0
Or60	NV25620	12	0	28	7										F	None	Not Found		Not Found(0)		3.06383		0
Or61		12	3	32	4										F	None	Not Found		Not Found(0)		2.82353		0
Or71	NV16712	12	0	14	16										F	None	Not Found		Not Found(0)		3.42857		0
SP43	NV15393	12	636	71650	14944										F	None	Not Found		Not Found(0)		0.00165058		0
SP64	NV16299	12	171	497	387										F	None	Not Found		Not Found(0)		0.134958		0
LOC116417190		11.51	23	53.76	62.15										F	None	Not Found		Not Found(0)		0.880735		0
LOC116418078		11.09	68.35	112.16	6.9										F	None	Not Found		Not Found(0)		0.619587		0
ACP		11	36	274	522										F	None	Not Found		Not Found(0)		0.143535		0
Admp	NV13429	11	953	503	320										F	None	Not Found		Not Found(0)		0.0677112		0
Gr42		11	0	10	13										F	None	Not Found		Not Found(0)		3.55882		0
LOC107980891		11	6	18	65										F	None	Not Found		Not Found(0)		1.21		0
LOC107981197		11	1	0	4										F	None	Not Found		Not Found(0)		7.5625		0
LOC116416107		11	65	87	79										F	None	Not Found		Not Found(0)		0.5		0
LOC116416461		11	12.5	118	71										F	None	Not Found		Not Found(0)		0.569412		0
LOC116417195		11	17	19	6										F	None	Not Found		Not Found(0)		2.28302		0
LOC116417360		11	97	13	14.5										F	None	Not Found		Not Found(0)		0.892989		0
LOC116417413		11	17	28	28										F	None	Not Found		Not Found(0)		1.44048		0
LOC116417693		11	2	15	4										F	None	Not Found		Not Found(0)		3.78125		0
LOC116738504		11	6	17	28										F	None	Not Found		Not Found(0)		1.95161		0
LOC116738526		11	24	1144	471										F	None	Not Found		Not Found(0)		0.0733333		0
Mir12		11	3	4	18										F	None	Not Found		Not Found(0)		3.36111		0
Or159		11	22	31	28										F	None	Not Found		Not Found(0)		1.31522		0
Or198	NV12727	11	3	55	26										F	None	Not Found		Not Found(0)		1.27368		0
Or299	NV14474	11	0	8	0										F	None	Not Found		Not Found(0)		6.36842		0
Or301		11	0	86	37										F	None	Not Found		Not Found(0)		0.902985		0
LOC116417783		10.97	185.5	27717.9	17934										F	None	Not Found		Not Found(0)		0.00262476		0
LOC116418024		10.87	28.6	207.16	211.71										F	None	Not Found		Not Found(0)		0.257793		0
LOC116418098		10.64	86.6	158.69	15.78										F	None	Not Found		Not Found(0)		0.416656		0
LOC116417007		10.5	22.5	36.67	20										F	None	Not Found		Not Found(0)		1.22951		0
LOC116418076		10.41	68.56	112.16	6.9										F	None	Not Found		Not Found(0)		0.547231		0
LOC116416393		10.29	36.55	65.76	75.32										F	None	Not Found		Not Found(0)		0.563453		0
LOC116418250		10.2	38.87	51.29	8.73										F	None	Not Found		Not Found(0)		0.953708		0
LOC107981295		10.17	53.53	64.25	60.17										F	None	Not Found		Not Found(0)		0.549803		0
LOC116418087		10.15	173.72	276.7	18.9										F	None	Not Found		Not Found(0)		0.214867		0
CCE-A4	NV17138	10	754	41246	6836										F	None	Not Found		Not Found(0)		0.00204725		0
Gr51		10	0	0	2										F	None	Not Found		Not Found(0)		8.33333		0
LOC100114049	NV18582	10	32	253.83	142										F	None	Not Found		Not Found(0)		0.228399		0
LOC107981057		10	4	73	33										F	None	Not Found		Not Found(0)		0.833333		0
LOC116416512		10	2.67	4.26	19										F	None	Not Found		Not Found(0)		2.78319		0
LOC116417058		10	8	0	0										F	None	Not Found		Not Found(0)		5.55556		0
LOC116417586		10	149	51	6										F	None	Not Found		Not Found(0)		0.462963		0
LOC116417627		10	0	9	5										F	None	Not Found		Not Found(0)		4.16667		0
LOC116418081		9.6	68.35	112.16	6.9										F	None	Not Found		Not Found(0)		0.467794		0
LOC116418077		9.51	68.35	112.16	6.9										F	None	Not Found		Not Found(0)		0.459273		0
LOC116418080		9.46	68.35	112.16	6.9										F	None	Not Found		Not Found(0)		0.454572		0
LOC116418075		9.45	68.35	115.16	6.9										F	None	Not Found		Not Found(0)		0.446825		0
LOC116418137		9.39	205.69	348.23	25.51										F	None	Not Found		Not Found(0)		0.149744		0
LOC116418138		9.39	206.19	349.4	25.51										F	None	Not Found		Not Found(0)		0.14932		0
LOC116418133		9.31	99.87	182.38	13.67										F	None	Not Found		Not Found(0)		0.28397		0
LOC116418134		9.31	100.21	182.38	13.67										F	None	Not Found		Not Found(0)		0.283654		0
LOC116418135		9.31	100.21	182.38	13.67										F	None	Not Found		Not Found(0)		0.283654		0
LOC116418079		9.28	68.35	113.16	6.9										F	None	Not Found		Not Found(0)		0.435623		0
LOC116418082		9.28	68.35	112.16	6.9										F	None	Not Found		Not Found(0)		0.437838		0
LOC116418084		9.28	68.35	112.16	6.9										F	None	Not Found		Not Found(0)		0.437838		0
LOC116418085		9.28	68.55	112.16	6.9										F	None	Not Found		Not Found(0)		0.437393		0
LOC116418086		9.28	68.35	112.16	6.9										F	None	Not Found		Not Found(0)		0.437838		0
LOC116418136		9.11	97.93	179.52	12.98										F	None	Not Found		Not Found(0)		0.277065		0
Burs		9	7	25	13										F	None	Not Found		Not Found(0)		1.5		0
CPR57		9	2	0	2										F	None	Not Found		Not Found(0)		6.23077		0
LOC100118504	NV50683	9	22.67	18.33	31										F	None	Not Found		Not Found(0)		1		0
LOC107982057		9	18	8	10										F	None	Not Found		Not Found(0)		1.8		0
LOC116415732		9	162	19	7										F	None	Not Found		Not Found(0)		0.411168		0
LOC116415854		9	6	6	0										F	None	Not Found		Not Found(0)		3.85714		0
LOC116416030		9	71	30	40										F	None	Not Found		Not Found(0)		0.54		0
LOC116416122		9	63	9	13										F	None	Not Found		Not Found(0)		0.861702		0
LOC116416279		9	0.33	2.25	2										F	None	Not Found		Not Found(0)		5.96465		0
LOC116416786		9	451	25	0										F	None	Not Found		Not Found(0)		0.16701		0
LOC116416985		9	2	5	0										F	None	Not Found		Not Found(0)		5.0625		0
LOC116417386		9	4	34.5	70										F	None	Not Found		Not Found(0)		0.689362		0
LOC116417604		9	3	17	20										F	None	Not Found		Not Found(0)		1.65306		0
LOC116417666		9	2	0	0										F	None	Not Found		Not Found(0)		7.36364		0
LOC116417900		9	6	10	6										F	None	Not Found		Not Found(0)		2.6129		0
LOC116738586		9	3	19	15										F	None	Not Found		Not Found(0)		1.76087		0
Mir283		9	5	2	2										F	None	Not Found		Not Found(0)		4.5		0
NV_30145		9	6	224	162										F	None	Not Found		Not Found(0)		0.201995		0
SP135	NV14058	9	4	33	25										F	None	Not Found		Not Found(0)		1.14085		0
SP49	NV12910	9	1057	114236	26783										F	None	Not Found		Not Found(0)		0.000570081		0
white		9	0	73	34										F	None	Not Found		Not Found(0)		0.698276		0
LOC116418296		8.91	42.14	22.51	1.5										F	None	Not Found		Not Found(0)		1.05766		0
LOC116416460		8.85	23.94	182.74	175.06										F	None	Not Found		Not Found(0)		0.200524		0
LOC116415776		8.5	94.7	58.26	51.48										F	None	Not Found		Not Found(0)		0.339297		0
LOC116416367		8.5	3.11	17.14	4										F	None	Not Found		Not Found(0)		2.20611		0
LOC116417945		8.3	3.46	6.78	8.72										F	None	Not Found		Not Found(0)		2.52715		0
LOC116415973		8.23	3.46	6.67	8.72										F	None	Not Found		Not Found(0)		2.50121		0
LOC116416026		8.17	45.1	80.62	99.07										F	None	Not Found		Not Found(0)		0.286525		0
LOC116417947		8.17	3.46	6.78	8.72										F	None	Not Found		Not Found(0)		2.46034		0
LOC116417998		8.14	27.92	204.71	207.89										F	None	Not Found		Not Found(0)		0.147683		0
LOC103317751		8.13	6.73	2.85	8.83										F	None	Not Found		Not Found(0)		2.49046		0
LOC116418020		8.06	3.28	6.54	8.73										F	None	Not Found		Not Found(0)		2.44132		0
LOC116418225		8.06	3.28	6.42	8.33										F	None	Not Found		Not Found(0)		2.48998		0
LOC116416834		8.04	64.05	35.23	41.5										F	None	Not Found		Not Found(0)		0.434361		0
CPR3	NV13622	8	4	2	0										F	None	Not Found		Not Found(0)		4.57143		0
CYP4AB9	NV15757	8	211	15364	5195.5										F	None	Not Found		Not Found(0)		0.00308011		0
LOC103316039		8	2	4	18										F	None	Not Found		Not Found(0)		2		0
LOC103317432		8	32	31	10										F	None	Not Found		Not Found(0)		0.790123		0
LOC103317458		8	15	10	0										F	None	Not Found		Not Found(0)		1.93939		0
LOC103317808		8	95.5	54	33										F	None	Not Found		Not Found(0)		0.335958		0
LOC107981228		8	15	36	40										F	None	Not Found		Not Found(0)		0.646465		0
LOC107981652		8	2	16	9										F	None	Not Found		Not Found(0)		1.82857		0
LOC116416167		8	6	7	12										F	None	Not Found		Not Found(0)		1.93939		0
LOC116416352		8	2	11	14										F	None	Not Found		Not Found(0)		1.82857		0
LOC116416537		8	7.58	14.33	24.74										F	None	Not Found		Not Found(0)		1.17109		0
LOC116416595		8	2	1.33	2.5										F	None	Not Found		Not Found(0)		4.62762		0
LOC116416809		8	2	7	6										F	None	Not Found		Not Found(0)		2.78261		0
LOC116416822		8	2	103	314										F	None	Not Found		Not Found(0)		0.149883		0
LOC116417453		8	2	0	0										F	None	Not Found		Not Found(0)		6.4		0
LOC116417483		8	31.49	17.42	5.67										F	None	Not Found		Not Found(0)		1.02269		0
LOC116417607		8	39	13	0										F	None	Not Found		Not Found(0)		1.06667		0
LOC116417640		8	49	64	39										F	None	Not Found		Not Found(0)		0.4		0
LOC116418372		8	5	4	3										F	None	Not Found		Not Found(0)		3.2		0
Mir3477		8	0	7	0										F	None	Not Found		Not Found(0)		4.26667		0
NV_30142		8	2	1140	926										F	None	Not Found		Not Found(0)		0.0308285		0
Or263	NV16285	8	2	118	142										F	None	Not Found		Not Found(0)		0.237037		0
Or88		8	2	17	21										F	None	Not Found		Not Found(0)		1.33333		0
SP122	NV14520	8	2062	64756	249										F	None	Not Found		Not Found(0)		0.000954156		0
LOC116416146		7.93	2.59	4.4	7.65										F	None	Not Found		Not Found(0)		2.78622		0
LOC116416202		7.93	2.59	4.29	7.25										F	None	Not Found		Not Found(0)		2.85063		0
LOC107981659		7.5	15.5	0	6										F	None	Not Found		Not Found(0)		1.93966		0
LOC116417843		7.48	13.78	12.26	0.81										F	None	Not Found		Not Found(0)		1.62978		0
LOC116417841		7.37	17.15	16.71	1.06										F	None	Not Found		Not Found(0)		1.28439		0
LOC116417852		7.37	17.15	16.71	1.06										F	None	Not Found		Not Found(0)		1.28439		0
LOC116417842		7.19	14	12.23	1.06										F	None	Not Found		Not Found(0)		1.49931		0
LOC116417225		7.13	3.39	3.76	8.26										F	None	Not Found		Not Found(0)		2.25541		0
CPR59		7	11	7	39										F	None	Not Found		Not Found(0)		0.765625		0
CYP4AB14	NV13503	7	56	1864	41648										F	None	Not Found		Not Found(0)		0.0011245		0
Gr58	NV13774	7	4	36	15										F	None	Not Found		Not Found(0)		0.790323		0
LOC100114905	NV16150	7	10	3601	816										F	None	Not Found		Not Found(0)		0.011051		0
LOC107980950		7	25	30	4										F	None	Not Found		Not Found(0)		0.742424		0
LOC107981610		7	5	5	0										F	None	Not Found		Not Found(0)		2.88235		0
LOC107982208		7	0	15	14										F	None	Not Found		Not Found(0)		1.36111		0
LOC116415910		7	9	2.75	10										F	None	Not Found		Not Found(0)		1.70435		0
LOC116416052		7	4.5	6.23	3										F	None	Not Found		Not Found(0)		2.36372		0
LOC116416312		7	10	13	20										F	None	Not Found		Not Found(0)		0.98		0
LOC116416513		7	20	48	43										F	None	Not Found		Not Found(0)		0.415254		0
LOC116416694		7	24	57.05	56.05										F	None	Not Found		Not Found(0)		0.340042		0
LOC116416742		7	0	4	4										F	None	Not Found		Not Found(0)		3.26667		0
LOC116416743		7	6.33	9	18										F	None	Not Found		Not Found(0)		1.21498		0
LOC116416745		7	26	72	76										F	None	Not Found		Not Found(0)		0.270718		0
LOC116416943		7	5	2	0										F	None	Not Found		Not Found(0)		3.5		0
LOC116417286		7	15	108	62										F	None	Not Found		Not Found(0)		0.255208		0
LOC116417556		7	0	148	35										F	None	Not Found		Not Found(0)		0.257895		0
LOC116417620		7	42	45	9										F	None	Not Found		Not Found(0)		0.475728		0
LOC116417746		7	1	11	11										F	None	Not Found		Not Found(0)		1.63333		0
LOC116417752		7	57	0.5	0										F	None	Not Found		Not Found(0)		0.75969		0
LOC116417761		7	1	0	21										F	None	Not Found		Not Found(0)		1.68966		0
LOC116738471		7	9	130	136.5										F	None	Not Found		Not Found(0)		0.173451		0
LOC116738548		7	15	32	50										F	None	Not Found		Not Found(0)		0.471154		0
LOC116738551		7	40	23	67										F	None	Not Found		Not Found(0)		0.357664		0
LOC116738573		7	33	37	28										F	None	Not Found		Not Found(0)		0.466667		0
Mir317		7	18	14	23										F	None	Not Found		Not Found(0)		0.790323		0
Or135	NV25458	7	404	11	47										F	None	Not Found		Not Found(0)		0.104478		0
Or194		7	0	9	14										F	None	Not Found		Not Found(0)		1.63333		0
Or5	NV22753	7	0	53	7										F	None	Not Found		Not Found(0)		0.731343		0
SDR	NV12491	7	267	305	463										F	None	Not Found		Not Found(0)		0.047025		0
SP37	NV15478	7	19928.5	30	13										F	None	Not Found		Not Found(0)		0.00245264		0
TRNAS-UGA_1		7	0	7	1										F	None	Not Found		Not Found(0)		3.26667		0
LOC116417867		6.87	17.15	16.71	1.06										F	None	Not Found		Not Found(0)		1.12938		0
LOC116417484		6.77	30.17	12.53	6.67										F	None	Not Found		Not Found(0)		0.816404		0
LOC116738569		6.75	9.55	33.18	34.92										F	None	Not Found		Not Found(0)		0.53984		0
LOC103316614		6.72	26.54	202.31	205.8										F	None	Not Found		Not Found(0)		0.102314		0
LOC116415778		6.72	0.59	1.28	0.59										F	None	Not Found		Not Found(0)		4.91922		0
LOC116418021		6.61	20.66	148.18	178.34										F	None	Not Found		Not Found(0)		0.123497		0
LOC116418089		6.52	64.31	106.47	10.26										F	None	Not Found		Not Found(0)		0.22665		0
LOC103317385		6.33	9.1	138.98	195.33										F	None	Not Found		Not Found(0)		0.114568		0
LOC116418062		6.14	4.75	5.17	0.67										F	None	Not Found		Not Found(0)		2.25341		0
CYP6BD2	NV12368	6	43	6644	9194										F	None	Not Found		Not Found(0)		0.002266		0
Gr6	NV24462	6	0	18	55										F	None	Not Found		Not Found(0)		0.455696		0
LOC103315308		6	3	17	18										F	None	Not Found		Not Found(0)		0.818182		0
LOC107981552		6	48	1	0										F	None	Not Found		Not Found(0)		0.654545		0
LOC107981847		6	2	6	9										F	None	Not Found		Not Found(0)		1.56522		0
LOC116415851		6	1	2	8										F	None	Not Found		Not Found(0)		2.11765		0
LOC116415919		6	0	4	10										F	None	Not Found		Not Found(0)		1.8		0
LOC116415988		6	5	33	30										F	None	Not Found		Not Found(0)		0.486486		0
LOC116416205		6	0	0	1.5										F	None	Not Found		Not Found(0)		4.8		0
LOC116416361		6	13	27	50										F	None	Not Found		Not Found(0)		0.375		0
LOC116416423		6	257	0	0										F	None	Not Found		Not Found(0)		0.136882		0
LOC116416496		6	86	42	20										F	None	Not Found		Not Found(0)		0.233766		0
LOC116416602		6	10	10	6										F	None	Not Found		Not Found(0)		1.125		0
LOC116416752		6	0	2	7										F	None	Not Found		Not Found(0)		2.4		0
LOC116416878		6	4	33.5	6										F	None	Not Found		Not Found(0)		0.727273		0
LOC116417077		6	2	12.5	8										F	None	Not Found		Not Found(0)		1.26316		0
LOC116417129		6	2	13	56										F	None	Not Found		Not Found(0)		0.467532		0
LOC116417227		6	0	14	18										F	None	Not Found		Not Found(0)		0.947368		0
LOC116417251		6	13	21	13										F	None	Not Found		Not Found(0)		0.679245		0
LOC116417383		6	1	2	4										F	None	Not Found		Not Found(0)		2.76923		0
LOC116417623		6	1	3	0										F	None	Not Found		Not Found(0)		3.6		0
LOC116738517		6	37	14	4										F	None	Not Found		Not Found(0)		0.590164		0
LOC116738617		6	8	5	13										F	None	Not Found		Not Found(0)		1.125		0
Mir277		6	1	97	60										F	None	Not Found		Not Found(0)		0.219512		0
Mir281		6	0	3	2										F	None	Not Found		Not Found(0)		3.27273		0
Or161		6	4	44	40										F	None	Not Found		Not Found(0)		0.382979		0
Or166	NV24370	6	5	49	52										F	None	Not Found		Not Found(0)		0.321429		0
Or224	NV25615	6	0	26	32.5										F	None	Not Found		Not Found(0)		0.55814		0
Or80		6	7	141	52										F	None	Not Found		Not Found(0)		0.174757		0
SP132	NV13727	6	180	9136	6363										F	None	Not Found		Not Found(0)		0.00229519		0
SP9	NV14772	6	43	3101	1863										F	None	Not Found		Not Found(0)		0.00718133		0
LOC116417485		5.77	30.05	12.53	5.17										F	None	Not Found		Not Found(0)		0.622065		0
CPR46	NV19175	5.5	0	23	8.5										F	None	Not Found		Not Found(0)		0.817568		0
LOC116417616		5.5	5.63	35.59	12.38										F	None	Not Found		Not Found(0)		0.511844		0
LOC116417986		5.19	3.09	5.57	7.62										F	None	Not Found		Not Found(0)		1.25459		0
LOC116418007		5.19	2.8	4.96	7.64										F	None	Not Found		Not Found(0)		1.30821		0
CPR39	NV14649	5	30089	21.5	24.5										F	None	Not Found		Not Found(0)		0.000829463		0
CPR40	NV14650	5	860	2.5	0.5										F	None	Not Found		Not Found(0)		0.0288018		0
CPR43	NV15974	5	6	0	0										F	None	Not Found		Not Found(0)		2.27273		0
CPR7	NV13626	5	3	18	12										F	None	Not Found		Not Found(0)		0.657895		0
Dop2	NV17474	5	0.25	450	246.08										F	None	Not Found		Not Found(0)		0.0356466		0
Eth	NV12886	5	0	16	0										F	None	Not Found		Not Found(0)		1.19048		0
Gr14		5	5	4	4										F	None	Not Found		Not Found(0)		1.38889		0
Gr50		5	0	0	2										F	None	Not Found		Not Found(0)		3.57143		0
LOC107980839		5	1.5	14	11.5										F	None	Not Found		Not Found(0)		0.78125		0
LOC107980876		5	399.17	12.17	19										F	None	Not Found		Not Found(0)		0.0574264		0
LOC107981372		5	0	492	139										F	None	Not Found		Not Found(0)		0.0393082		0
LOC116415830		5	35	2	4										F	None	Not Found		Not Found(0)		0.543478		0
LOC116415872		5	565.67	16.33	3.67										F	None	Not Found		Not Found(0)		0.0423248		0
LOC116415877		5	40	14	9										F	None	Not Found		Not Found(0)		0.367647		0
LOC116415920		5	8	32	32										F	None	Not Found		Not Found(0)		0.324675		0
LOC116415949		5	2	2	2										F	None	Not Found		Not Found(0)		2.27273		0
LOC116415989		5	0	26	29										F	None	Not Found		Not Found(0)		0.416667		0
LOC116416061		5	3.93	5	8.17										F	None	Not Found		Not Found(0)		1.13122		0
LOC116416228		5	1	1	4										F	None	Not Found		Not Found(0)		2.27273		0
LOC116416299		5	6	10	14										F	None	Not Found		Not Found(0)		0.714286		0
LOC116416426		5	16	2	0										F	None	Not Found		Not Found(0)		1.08696		0
LOC116416509		5	3	4	0										F	None	Not Found		Not Found(0)		2.08333		0
LOC116416596		5	0	10	4										F	None	Not Found		Not Found(0)		1.31579		0
LOC116416740		5	0	7.27	30.5										F	None	Not Found		Not Found(0)		0.584522		0
LOC116416810		5	19	15	23										F	None	Not Found		Not Found(0)		0.403226		0
LOC116416923		5	7	16	17										F	None	Not Found		Not Found(0)		0.555556		0
LOC116417176		5	2	29	14										F	None	Not Found		Not Found(0)		0.5		0
LOC116417298		5	31	2.5	0										F	None	Not Found		Not Found(0)		0.649351		0
LOC116417385		5	2	5	5										F	None	Not Found		Not Found(0)		1.47059		0
LOC116417560		5	44	1212	2103										F	None	Not Found		Not Found(0)		0.00743163		0
LOC116417587		5	518	4	2										F	None	Not Found		Not Found(0)		0.047259		0
LOC116417884		5	25	18	27										F	None	Not Found		Not Found(0)		0.333333		0
LOC116738460		5	0	49.83	31										F	None	Not Found		Not Found(0)		0.291273		0
LOC116738538		5	32	65	74										F	None	Not Found		Not Found(0)		0.142045		0
LOC116738575		5	1981	66	56										F	None	Not Found		Not Found(0)		0.0118596		0
LOC116738593		5	102	15	14										F	None	Not Found		Not Found(0)		0.183824		0
Mir305		5	4	6	15										F	None	Not Found		Not Found(0)		0.833333		0
Or14		5	3	125	80										F	None	Not Found		Not Found(0)		0.117371		0
Or158		5	19	174	435										F	None	Not Found		Not Found(0)		0.0394945		0
Or192		5	9	62	7										F	None	Not Found		Not Found(0)		0.301205		0
Or243	NV21177	5	6	307	569										F	None	Not Found		Not Found(0)		0.0281849		0
Or251		5	4	45	31										F	None	Not Found		Not Found(0)		0.294118		0
Or253	NV16840	5	0	99	38										F	None	Not Found		Not Found(0)		0.176056		0
Or258	NV16842	5	0	35	12										F	None	Not Found		Not Found(0)		0.480769		0
Or86		5	2	7	10										F	None	Not Found		Not Found(0)		1.04167		0
SP73	NV17067	5	48	65	187										F	None	Not Found		Not Found(0)		0.0819672		0
TRNAR-CCU_1		5	2	0	6										F	None	Not Found		Not Found(0)		1.92308		0
LOC116417864		4.92	16.93	16.75	0.81										F	None	Not Found		Not Found(0)		0.61422		0
LOC116417873		4.92	16.93	16.75	0.81										F	None	Not Found		Not Found(0)		0.61422		0
LOC107981869		4.85	6.27	8.17	6.73										F	None	Not Found		Not Found(0)		0.904016		0
LOC116418140		4.64	118.84	217.04	14.2										F	None	Not Found		Not Found(0)		0.0606946		0
LOC116418091		4.63	4.75	5.17	0.67										F	None	Not Found		Not Found(0)		1.40847		0
LOC116416931		4.59	35.11	63.48	74.67										F	None	Not Found		Not Found(0)		0.11846		0
LOC116417328		4.5	2.3	16.59	4.8										F	None	Not Found		Not Found(0)		0.71834		0
LOC103317024		4.42	6.23	1.25	0.83										F	None	Not Found		Not Found(0)		1.53467		0
LOC116418263		4.28	21.78	33.24	6.52										F	None	Not Found		Not Found(0)		0.278311		0
LOC116418168		4.24	22.82	29.26	3.74										F	None	Not Found		Not Found(0)		0.299327		0
LOC116418173		4.24	22.82	29.26	3.74										F	None	Not Found		Not Found(0)		0.299327		0
LOC116418174		4.24	22.82	29.26	3.74										F	None	Not Found		Not Found(0)		0.299327		0
LOC116417846		4.13	16.82	14.48	0.31										F	None	Not Found		Not Found(0)		0.47725		0
LOC116416134		4.11	36.55	66.76	75.18										F	None	Not Found		Not Found(0)		0.0925088		0
CPR8	NV13627	4	0	169	269										F	None	Not Found		Not Found(0)		0.0361991		0
CYP6AS33		4	40	370	36										F	None	Not Found		Not Found(0)		0.0355556		0
CYP9AG7	NV17758	4	92	104	222128										F	None	Not Found		Not Found(0)		7.2e-05		0
CYP9AH2	NV15332	4	365	7575	4351.5										F	None	Not Found		Not Found(0)		0.00130129		0
Gr13		4	0	0	2										F	None	Not Found		Not Found(0)		2.66667		0
Gr41		4	0	2	20										F	None	Not Found		Not Found(0)		0.615385		0
LOC107980730		4	0	66	161										F	None	Not Found		Not Found(0)		0.0692641		0
LOC107980748		4	150	16	0										F	None	Not Found		Not Found(0)		0.0941176		0
LOC107980951		4	6	245	225										F	None	Not Found		Not Found(0)		0.0333333		0
LOC107981135		4	9	312	406										F	None	Not Found		Not Found(0)		0.0218878		0
LOC107981172		4	2	8	8										F	None	Not Found		Not Found(0)		0.727273		0
LOC107981671		4	0	6	0										F	None	Not Found		Not Found(0)		1.6		0
LOC107981952		4	4	12.5	25										F	None	Not Found		Not Found(0)		0.351648		0
LOC107982152		4	5	272	45.5										F	None	Not Found		Not Found(0)		0.0490046		0
LOC116415671		4	0	29	44										F	None	Not Found		Not Found(0)		0.207792		0
LOC116415726		4	8	7	1										F	None	Not Found		Not Found(0)		0.8		0
LOC116416192		4	85.26	6599.18	24.56										F	None	Not Found		Not Found(0)		0.00238344		0
LOC116416355		4	95	8	4										F	None	Not Found		Not Found(0)		0.144144		0
LOC116416669		4	2	2	2										F	None	Not Found		Not Found(0)		1.6		0
LOC116417025		4	3	3	0										F	None	Not Found		Not Found(0)		1.6		0
LOC116417029		4	8	0	0										F	None	Not Found		Not Found(0)		1.33333		0
LOC116417206		4	0	2	0										F	None	Not Found		Not Found(0)		2.66667		0
LOC116417239		4	13.33	12.5	9										F	None	Not Found		Not Found(0)		0.412053		0
LOC116417293		4	72.42	75.39	1										F	None	Not Found		Not Found(0)		0.104705		0
LOC116417465		4	1	3	0										F	None	Not Found		Not Found(0)		2		0
LOC116417829		4	6.83	56.51	56.83										F	None	Not Found		Not Found(0)		0.128856		0
LOC116417895		4	239	0	0										F	None	Not Found		Not Found(0)		0.0658436		0
LOC116738474		4	4	2	14										F	None	Not Found		Not Found(0)		0.666667		0
LOC116738491		4	2	0.25	20.2										F	None	Not Found		Not Found(0)		0.604915		0
LOC116738556		4	0	14	3										F	None	Not Found		Not Found(0)		0.761905		0
LOC116738557		4	16	13	2										F	None	Not Found		Not Found(0)		0.457143		0
LOC116738579		4	9.37	14.25	16.5										F	None	Not Found		Not Found(0)		0.362647		0
LOC116738706		4	2	5	0										F	None	Not Found		Not Found(0)		1.45455		0
NV_30083		4	0	20	29										F	None	Not Found		Not Found(0)		0.301887		0
Or105		4	4	19	2										F	None	Not Found		Not Found(0)		0.551724		0
Or107	NV24003	4	12	103	85										F	None	Not Found		Not Found(0)		0.0784314		0
Or133	NV25455	4	287	35	16										F	None	Not Found		Not Found(0)		0.0467836		0
Or225	NV25616	4	0	6	2										F	None	Not Found		Not Found(0)		1.33333		0
Or229	NV23334	4	0	32	4										F	None	Not Found		Not Found(0)		0.4		0
Or232		4	0	5	2										F	None	Not Found		Not Found(0)		1.45455		0
Or27		4	0	79	50										F	None	Not Found		Not Found(0)		0.120301		0
Or272		4	6	54	26										F	None	Not Found		Not Found(0)		0.177778		0
Or273		4	0	26	12										F	None	Not Found		Not Found(0)		0.380952		0
SPH29	NV18381	4	375	210	0										F	None	Not Found		Not Found(0)		0.0271647		0
TRNAM-CAU_5		4	3	12	4										F	None	Not Found		Not Found(0)		0.695652		0
TRNAR-ACG		4	0	1	10										F	None	Not Found		Not Found(0)		1.06667		0
TRNAR-UCU_1		4	2	3	5										F	None	Not Found		Not Found(0)		1.14286		0
hmm716344		4	8629	3198	2										F	None	Not Found		Not Found(0)		0.00135215		0
LOC116417211		3.97	0.77	2.47	3.54										F	None	Not Found		Not Found(0)		1.46613		0
LOC116418072		3.96	4.75	5.17	0.67										F	None	Not Found		Not Found(0)		1.07777		0
LOC100115777	NV12895	3.82	175.5	29477.1	16403.5										F	None	Not Found		Not Found(0)		0.000316814		0
LOC116416912		3.72	36.55	65.76	75.44										F	None	Not Found		Not Found(0)		0.0762572		0
LOC116418152		3.67	0.33	4.5	5.33										F	None	Not Found		Not Found(0)		0.97389		0
LOC116416300		3.44	0.08	0.45	0.79										F	None	Not Found		Not Found(0)		2.48605		0
LOC116418047		3.44	0	4.56	0.75										F	None	Not Found		Not Found(0)		1.35241		0
LOC116416914		3.39	35.11	63.48	74.62										F	None	Not Found		Not Found(0)		0.0650742		0
LOC103315979		3.38	7.48	2.6	0.83										F	None	Not Found		Not Found(0)		0.799468		0
LOC116417844		3.22	13.21	11.98	0.31										F	None	Not Found		Not Found(0)		0.361017		0
LOC116417353		3.14	0.12	1.95	0.18										F	None	Not Found		Not Found(0)		1.82924		0
LOC116417285		3.13	14.46	54.87	43.39										F	None	Not Found		Not Found(0)		0.0845654		0
LOC116418069		3.05	4.97	5.38	0.67										F	None	Not Found		Not Found(0)		0.661158		0
LOC116418070		3.05	4.97	5.38	0.67										F	None	Not Found		Not Found(0)		0.661158		0
LOC116418071		3.05	4.68	5.24	0.67										F	None	Not Found		Not Found(0)		0.682001		0
LOC116416992		3.04	63.05	31.57	31										F	None	Not Found		Not Found(0)		0.0718296		0
Gr12		3	1	10	0										F	None	Not Found		Not Found(0)		0.642857		0
Gr28		3	0	4	0										F	None	Not Found		Not Found(0)		1.28571		0
Gr49	NV22312	3	0	34	34										F	None	Not Found		Not Found(0)		0.126761		0
LOC103315439		3	12	4	0										F	None	Not Found		Not Found(0)		0.473684		0
LOC103316373		3	2	0	0										F	None	Not Found		Not Found(0)		1.8		0
LOC107980938		3	259	2128	1154										F	None	Not Found		Not Found(0)		0.0025395		0
LOC107981055		3	5	99	229										F	None	Not Found		Not Found(0)		0.0267857		0
LOC107981467		3	141	0	0										F	None	Not Found		Not Found(0)		0.0625		0
LOC107981518		3	4	32	21										F	None	Not Found		Not Found(0)		0.15		0
LOC107981688		3	0	7	21										F	None	Not Found		Not Found(0)		0.290323		0
LOC107982102		3	7	10	0										F	None	Not Found		Not Found(0)		0.45		0
LOC116415924		3	2	42	73										F	None	Not Found		Not Found(0)		0.075		0
LOC116416072		3	20	94	64										F	None	Not Found		Not Found(0)		0.0497238		0
LOC116416162		3	35.12	2.38	0.2										F	None	Not Found		Not Found(0)		0.22113		0
LOC116416218		3	22	28	11										F	None	Not Found		Not Found(0)		0.140625		0
LOC116416346		3	0	21	0										F	None	Not Found		Not Found(0)		0.375		0
LOC116416369		3	36	13	8										F	None	Not Found		Not Found(0)		0.15		0
LOC116416370		3	0	5	1										F	None	Not Found		Not Found(0)		1		0
LOC116416401		3	3	0	0										F	None	Not Found		Not Found(0)		1.5		0
LOC116416404		3	10	30	23.5										F	None	Not Found		Not Found(0)		0.135338		0
LOC116416511		3	0	1	3										F	None	Not Found		Not Found(0)		1.28571		0
LOC116416536		3	0.5	5.5	0										F	None	Not Found		Not Found(0)		1		0
LOC116416917		3	1	8	16										F	None	Not Found		Not Found(0)		0.321429		0
LOC116417057		3	7	48	24										F	None	Not Found		Not Found(0)		0.109756		0
LOC116417205		3	5	12	21										F	None	Not Found		Not Found(0)		0.219512		0
LOC116417468		3	16.33	5.83	22.33										F	None	Not Found		Not Found(0)		0.189514		0
LOC116417500		3	46	56	24										F	None	Not Found		Not Found(0)		0.0697674		0
LOC116417590		3	17	2	0										F	None	Not Found		Not Found(0)		0.409091		0
LOC116417681		3	2.5	16	24										F	None	Not Found		Not Found(0)		0.197802		0
LOC116417745		3	0	6	4										F	None	Not Found		Not Found(0)		0.692308		0
LOC116417748		3	2	4	2										F	None	Not Found		Not Found(0)		0.818182		0
LOC116417751		3	40	0	0										F	None	Not Found		Not Found(0)		0.209302		0
LOC116417757		3	12	2	4										F	None	Not Found		Not Found(0)		0.428571		0
LOC116417777		3	2	38	26										F	None	Not Found		Not Found(0)		0.130435		0
LOC116418182		3	94	2	8.5										F	None	Not Found		Not Found(0)		0.0837209		0
LOC116418337		3	0	2	2										F	None	Not Found		Not Found(0)		1.28571		0
LOC116418381		3	4	2	1										F	None	Not Found		Not Found(0)		0.9		0
LOC116738482		3	0	16	14										F	None	Not Found		Not Found(0)		0.272727		0
LOC116738488		3	4.5	40	77										F	None	Not Found		Not Found(0)		0.0722892		0
LOC116738616		3	252	2	0										F	None	Not Found		Not Found(0)		0.0350195		0
LOC116738639		3	2.5	36.89	30.33										F	None	Not Found		Not Found(0)		0.123762		0
LOC116738642		3	0	20	17										F	None	Not Found		Not Found(0)		0.225		0
LOC116738678		3	11	97.5	48.26										F	None	Not Found		Not Found(0)		0.0563345		0
Or124		3	2	11.5	16										F	None	Not Found		Not Found(0)		0.276923		0
Or162		3	0	128.5	104.5										F	None	Not Found		Not Found(0)		0.0381356		0
Or173		3	0	37	43										F	None	Not Found		Not Found(0)		0.108434		0
Or248		3	0	25	24										F	None	Not Found		Not Found(0)		0.173077		0
Or281		3	6	37	0										F	None	Not Found		Not Found(0)		0.195652		0
Or295		3	66	38	12										F	None	Not Found		Not Found(0)		0.0756303		0
Or44		3	0	20	11										F	None	Not Found		Not Found(0)		0.264706		0
Or94		3	1	21	44										F	None	Not Found		Not Found(0)		0.130435		0
Or99		3	0	46	4										F	None	Not Found		Not Found(0)		0.169811		0
SP128	NV11725	3	962	69024	11720										F	None	Not Found		Not Found(0)		0.000110147		0
TRNAH-GUG_2		3	4.12	0	6										F	None	Not Found		Not Found(0)		0.685976		0
TRNAK-CUU_10		3	1	0	0										F	None	Not Found		Not Found(0)		2.25		0
TRNAR-CCU_2		3	3	1	0										F	None	Not Found		Not Found(0)		1.28571		0
LOC116418063		2.96	4.75	5.17	0.67										F	None	Not Found		Not Found(0)		0.646613		0
LOC116418064		2.96	4.75	5.17	0.67										F	None	Not Found		Not Found(0)		0.646613		0
LOC116418066		2.96	4.75	5.17	0.67										F	None	Not Found		Not Found(0)		0.646613		0
LOC116418067		2.96	4.75	5.17	0.67										F	None	Not Found		Not Found(0)		0.646613		0
LOC116418068		2.96	4.75	5.17	0.67										F	None	Not Found		Not Found(0)		0.646613		0
LOC116418083		2.96	4.75	5.17	0.67										F	None	Not Found		Not Found(0)		0.646613		0
LOC116418103		2.96	4.75	5.17	0.67										F	None	Not Found		Not Found(0)		0.646613		0
LOC116417719		2.92	32.01	135.75	156.26										F	None	Not Found		Not Found(0)		0.0260794		0
LOC116417784		2.75	9.87	59.88	25.3										F	None	Not Found		Not Found(0)		0.0773262		0
LOC116416264		2.67	48.45	145.48	105.38										F	None	Not Found		Not Found(0)		0.0236072		0
LOC116416831		2.5	958.58	113.2	18.58										F	None	Not Found		Not Found(0)		0.00571894		0
LOC116417210		2.48	0.7	7.59	7.09										F	None	Not Found		Not Found(0)		0.344367		0
LOC116417853		2.37	92.62	97.01	0.5										F	None	Not Found		Not Found(0)		0.0291787		0
LOC116417851		2.36	87.59	98.35	1.17										F	None	Not Found		Not Found(0)		0.0293957		0
LOC116416055		2.29	36.55	65.76	75.18										F	None	Not Found		Not Found(0)		0.0291695		0
LOC116416135		2.29	36.55	65.76	75.18										F	None	Not Found		Not Found(0)		0.0291695		0
LOC116417193		2.29	36.55	65.76	75.18										F	None	Not Found		Not Found(0)		0.0291695		0
LOC116417215		2.29	36.55	65.76	75.18										F	None	Not Found		Not Found(0)		0.0291695		0
LOC116417371		2.19	15.6	137.86	134.09										F	None	Not Found		Not Found(0)		0.0165531		0
LOC116417566		2.14	19.35	0.99	2										F	None	Not Found		Not Found(0)		0.187075		0
LOC116416056		2.05	36.55	65.63	75.04										F	None	Not Found		Not Found(0)		0.0234423		0
LOC116415874		2.04	70.05	33.73	33										F	None	Not Found		Not Found(0)		0.0299784		0
LOC116416679		2.04	60.55	34.57	31										F	None	Not Found		Not Found(0)		0.0324719		0
LOC116416937		2.04	34.66	62.87	72.21										F	None	Not Found		Not Found(0)		0.0242263		0
LOC116417299		2.04	139.8	49.57	39										F	None	Not Found		Not Found(0)		0.0180617		0
LOC116417963		2.02	32.78	166.94	149.64										F	None	Not Found		Not Found(0)		0.0116125		0
CCE-D4		2	6369	1030	672										F	None	Not Found		Not Found(0)		0.000495479		0
CPR22	NV13462	2	18	8339	1834										F	None	Not Found		Not Found(0)		0.000392426		0
CYP4AB15	NV13836	2	14	6280	12469										F	None	Not Found		Not Found(0)		0.000213163		0
Def1-1	NV13920	2	325	9690	20201										F	None	Not Found		Not Found(0)		0.000132371		0
LOC100114911	NV17345	2	37	6040	4036										F	None	Not Found		Not Found(0)		0.000395452		0
LOC103316008		2	16	12	22										F	None	Not Found		Not Found(0)		0.0769231		0
LOC103316650		2	11	1	1										F	None	Not Found		Not Found(0)		0.266667		0
LOC103316916		2	0	0.5	0										F	None	Not Found		Not Found(0)		1.6		0
LOC107980922		2	2	44	34										F	None	Not Found		Not Found(0)		0.0487805		0
LOC107981262		2	2	41	12										F	None	Not Found		Not Found(0)		0.0701754		0
LOC107981516		2	8	606.5	15										F	None	Not Found		Not Found(0)		0.00633413		0
LOC107981548		2	25	17	17.5										F	None	Not Found		Not Found(0)		0.0650407		0
LOC107981708		2	10	38	6										F	None	Not Found		Not Found(0)		0.0714286		0
LOC107981964		2	133	105	37										F	None	Not Found		Not Found(0)		0.0144404		0
LOC107982119		2	3	152.5	79.5										F	None	Not Found		Not Found(0)		0.0168776		0
LOC116415823		2	3	11	2										F	None	Not Found		Not Found(0)		0.222222		0
LOC116415850		2	7	7025	5879										F	None	Not Found		Not Found(0)		0.000309765		0
LOC116416060		2	0	0	2										F	None	Not Found		Not Found(0)		1		0
LOC116416120		2	0	12	40										F	None	Not Found		Not Found(0)		0.0740741		0
LOC116416164		2	20	28	43										F	None	Not Found		Not Found(0)		0.0430108		0
LOC116416424		2	3	0	0										F	None	Not Found		Not Found(0)		0.8		0
LOC116416440		2	5	3	0										F	None	Not Found		Not Found(0)		0.4		0
LOC116416462		2	9	4	0										F	None	Not Found		Not Found(0)		0.266667		0
LOC116416510		2	0	16	17										F	None	Not Found		Not Found(0)		0.114286		0
LOC116416554		2	52	0	0										F	None	Not Found		Not Found(0)		0.0740741		0
LOC116416722		2	2	1	0										F	None	Not Found		Not Found(0)		0.8		0
LOC116416729		2	12.27	21.33	19.83										F	None	Not Found		Not Found(0)		0.0721631		0
LOC116416783		2	161	18	4.12										F	None	Not Found		Not Found(0)		0.0216076		0
LOC116416824		2	1	10	5										F	None	Not Found		Not Found(0)		0.222222		0
LOC116416954		2	0	21	12										F	None	Not Found		Not Found(0)		0.114286		0
LOC116417150		2	0	2	0										F	None	Not Found		Not Found(0)		1		0
LOC116417198		2	0	0	2										F	None	Not Found		Not Found(0)		1		0
LOC116417327		2	9	8	11.33										F	None	Not Found		Not Found(0)		0.131883		0
LOC116417461		2	12	4	0										F	None	Not Found		Not Found(0)		0.222222		0
LOC116417501		2	17	1	5										F	None	Not Found		Not Found(0)		0.16		0
LOC116417683		2	62	15	16										F	None	Not Found		Not Found(0)		0.0421053		0
LOC116417703		2	0	1	2										F	None	Not Found		Not Found(0)		0.8		0
LOC116417716		2	3	0	0										F	None	Not Found		Not Found(0)		0.8		0
LOC116417733		2	4	0	16										F	None	Not Found		Not Found(0)		0.181818		0
LOC116417822		2	7	0	0										F	None	Not Found		Not Found(0)		0.444444		0
LOC116418329		2	4	8	0										F	None	Not Found		Not Found(0)		0.285714		0
LOC116418371		2	112	49	24										F	None	Not Found		Not Found(0)		0.0213904		0
LOC116418388		2	15	8	10										F	None	Not Found		Not Found(0)		0.114286		0
LOC116738478		2	70	16	0										F	None	Not Found		Not Found(0)		0.0454545		0
LOC116738492		2	1	159	109										F	None	Not Found		Not Found(0)		0.0147601		0
LOC116738625		2	0	177	135										F	None	Not Found		Not Found(0)		0.0127389		0
LOC116738686		2	2	4	0										F	None	Not Found		Not Found(0)		0.5		0
Mir3478		2	0	0	3										F	None	Not Found		Not Found(0)		0.8		0
Mir7		2	1	0	0										F	None	Not Found		Not Found(0)		1.33333		0
Mir92a		2	3	0	0										F	None	Not Found		Not Found(0)		0.8		0
Or10		2	0	75	29										F	None	Not Found		Not Found(0)		0.0377358		0
Or101		2	7	20	0										F	None	Not Found		Not Found(0)		0.137931		0
Or141		2	8	156	88										F	None	Not Found		Not Found(0)		0.015748		0
Or15		2	0	51	54										F	None	Not Found		Not Found(0)		0.0373832		0
Or180		2	4	12	33										F	None	Not Found		Not Found(0)		0.0784314		0
Or190		2	0	2	0										F	None	Not Found		Not Found(0)		1		0
Or201		2	0	39	4										F	None	Not Found		Not Found(0)		0.0888889		0
Or207		2	0	21	4										F	None	Not Found		Not Found(0)		0.148148		0
Or221		2	0	12	17										F	None	Not Found		Not Found(0)		0.129032		0
Or230	NV22759	2	4	22	16										F	None	Not Found		Not Found(0)		0.0909091		0
Or233		2	0	127	64										F	None	Not Found		Not Found(0)		0.0207254		0
Or257		2	4	38	46										F	None	Not Found		Not Found(0)		0.0444444		0
Or62		2	6	29	71										F	None	Not Found		Not Found(0)		0.037037		0
Or79	NV22346	2	4	24	34										F	None	Not Found		Not Found(0)		0.0625		0
Or93		2	33	391	941										F	None	Not Found		Not Found(0)		0.00292612		0
SP100	NV15330	2	57	468	267										F	None	Not Found		Not Found(0)		0.00503778		0
SP11	NV14773	2	0	6	4										F	None	Not Found		Not Found(0)		0.333333		0
TRNAR-UCU		2	1	1	0										F	None	Not Found		Not Found(0)		1		0
TRNAT-AGU_4		2	1	1	7										F	None	Not Found		Not Found(0)		0.363636		0
LOC116416064		1.97	0.08	0.34	0.73										F	None	Not Found		Not Found(0)		1.24388		0
LOC116418141		1.97	42.07	72.45	3.63										F	None	Not Found		Not Found(0)		0.0323085		0
LOC116417702		1.72	0.81	0.33	0										F	None	Not Found		Not Found(0)		1.03441		0
LOC116416540		1.68	7.03	16.34	24.3										F	None	Not Found		Not Found(0)		0.0571915		0
LOC116418065		1.61	1.83	1.86	0.29										F	None	Not Found		Not Found(0)		0.463703		0
LOC116418073		1.6	8.26	6.65	1.8										F	None	Not Found		Not Found(0)		0.139814		0
LOC116418074		1.6	8.26	6.65	1.8										F	None	Not Found		Not Found(0)		0.139814		0
LOC116418220		1.6	0	4.06	0.75										F	None	Not Found		Not Found(0)		0.399376		0
LOC116418240		1.59	8.75	16.94	1.84										F	None	Not Found		Not Found(0)		0.0868166		0
LOC116418246		1.58	18.69	24.3	0.71										F	None	Not Found		Not Found(0)		0.0551325		0
LOC107980941		1.5	34.5	135	154										F	None	Not Found		Not Found(0)		0.00692308		0
LOC116416517		1.5	3.22	3.48	9.37										F	None	Not Found		Not Found(0)		0.128059		0
LOC116417816		1.5	172	47.75	34.75										F	None	Not Found		Not Found(0)		0.00878906		0
LOC116418061		1.5	1.19	0.43	0										F	None	Not Found		Not Found(0)		0.721154		0
LOC116418241		1.34	8.75	16.94	1.84										F	None	Not Found		Not Found(0)		0.0621961		0
LOC116418242		1.34	8.75	16.94	1.84										F	None	Not Found		Not Found(0)		0.0621961		0
LOC116418243		1.34	8.75	16.94	1.84										F	None	Not Found		Not Found(0)		0.0621961		0
LOC116418244		1.34	8.71	16.94	1.84										F	None	Not Found		Not Found(0)		0.0622823		0
LOC116418245		1.34	8.58	16.94	1.84										F	None	Not Found		Not Found(0)		0.0625645		0
LOC116416464		1.33	0.53	3.73	3.49										F	None	Not Found		Not Found(0)		0.194813		0
LOC116417455		1.33	1.5	440.33	1037.5										F	None	Not Found		Not Found(0)		0.00119467		0
LOC116418119		1.3	0.22	2.05	0.18										F	None	Not Found		Not Found(0)		0.450667		0
LOC116738699		1.29	16.25	117.75	125.2										F	None	Not Found		Not Found(0)		0.00638835		0
LOC116416624		1.27	0	4.66	0.75										F	None	Not Found		Not Found(0)		0.241452		0
LOC116417149		1.25	8.67	41.08	22.23										F	None	Not Found		Not Found(0)		0.0213369		0
LOC116738487		1.24	1.92	4.34	4.77										F	None	Not Found		Not Found(0)		0.125314		0
LOC116416674		1.14	5.5	2.33	5.5										F	None	Not Found		Not Found(0)		0.0898134		0
LOC116418053		1.14	0.22	1.65	0.11										F	None	Not Found		Not Found(0)		0.416538		0
LOC116418122		1.14	0.12	1.95	0.18										F	None	Not Found		Not Found(0)		0.383363		0
LOC116418269		1.14	0.22	3.06	0.28										F	None	Not Found		Not Found(0)		0.276511		0
LOC116416611		1.12	6.31	5.55	13.9										F	None	Not Found		Not Found(0)		0.0466667		0
LOC116418129		1.11	0.12	0	0										F	None	Not Found		Not Found(0)		1.00171		0
LOC116418150		1.11	0.12	0	0										F	None	Not Found		Not Found(0)		1.00171		0
LOC116417820		1.1	0.37	2.65	4.31										F	None	Not Found		Not Found(0)		0.143535		0
LOC116418126		1.08	0.05	0.2	0										F	None	Not Found		Not Found(0)		0.876992		0
LOC116416851		1.07	0.17	1.62	0.66										F	None	Not Found		Not Found(0)		0.325256		0
CCE-A3	NV14441	1	24	14330	3701										F	None	Not Found		Not Found(0)		5.54e-05		0
CPR15	NV13634	1	5	0	0										F	None	Not Found		Not Found(0)		0.166667		0
CPR4	NV13623	1	3	0	0										F	None	Not Found		Not Found(0)		0.25		0
CYP336B1	NV13776	1	133	9377	9385										F	None	Not Found		Not Found(0)		5.29e-05		0
CYP4AB23	NV10333	1	465	6236	3046										F	None	Not Found		Not Found(0)		0.000102585		0
CYP6CK13P	NV50204	1	4	92	90										F	None	Not Found		Not Found(0)		0.00534759		0
CYP6CK8	NV14482	1	177	816	4599										F	None	Not Found		Not Found(0)		0.000178795		0
Eve	NV15848	1	3919	27	18										F	None	Not Found		Not Found(0)		0.000252207		0
Gr20	NV25641	1	0	1	2										F	None	Not Found		Not Found(0)		0.25		0
Gr22		1	0	6	0										F	None	Not Found		Not Found(0)		0.142857		0
Gr29		1	0	0	1										F	None	Not Found		Not Found(0)		0.5		0
Gr32		1	0	0	10										F	None	Not Found		Not Found(0)		0.0909091		0
Gr40		1	0	2	0										F	None	Not Found		Not Found(0)		0.333333		0
LOC100116762	NV17200	1	163	9551	3859										F	None	Not Found		Not Found(0)		7.37e-05		0
LOC100679325		1	80	4394	3593										F	None	Not Found		Not Found(0)		0.000123946		0
LOC103316474		1	0	3	0										F	None	Not Found		Not Found(0)		0.25		0
LOC103318006		1	8	801	539										F	None	Not Found		Not Found(0)		0.00074129		0
LOC107980522		1	2564	236	240										F	None	Not Found		Not Found(0)		0.000328839		0
LOC107980943		1	11	17	2										F	None	Not Found		Not Found(0)		0.0322581		0
LOC107981081		1	6	85	221										F	None	Not Found		Not Found(0)		0.00319489		0
LOC107981110		1	4	99	81										F	None	Not Found		Not Found(0)		0.00540541		0
LOC107981264		1	0	17.33	23										F	None	Not Found		Not Found(0)		0.0241955		0
LOC107981545		1	12	10	12										F	None	Not Found		Not Found(0)		0.0285714		0
LOC107981601		1	4	30	8										F	None	Not Found		Not Found(0)		0.0232558		0
LOC107981729		1	12	16	3.5										F	None	Not Found		Not Found(0)		0.0307692		0
LOC107981767		1	10.5	3	2.5										F	None	Not Found		Not Found(0)		0.0588235		0
LOC107981879		1	13.33	16.33	13.33										F	None	Not Found		Not Found(0)		0.0227324		0
LOC107981941		1	40	13	0										F	None	Not Found		Not Found(0)		0.0185185		0
LOC107982022		1	1	54.33	36.5										F	None	Not Found		Not Found(0)		0.0107724		0
LOC107982040		1	8.5	70	3										F	None	Not Found		Not Found(0)		0.0121212		0
LOC107982098		1	6	286	97										F	None	Not Found		Not Found(0)		0.0025641		0
LOC107982170		1	10	4	0										F	None	Not Found		Not Found(0)		0.0666667		0
LOC116415768		1	6	346	44										F	None	Not Found		Not Found(0)		0.00251889		0
LOC116415777		1	147	0	0										F	None	Not Found		Not Found(0)		0.00675676		0
LOC116415831		1	0	18	0										F	None	Not Found		Not Found(0)		0.0526316		0
LOC116415875		1	13	3	0										F	None	Not Found		Not Found(0)		0.0588235		0
LOC116415906		1	102	1	1										F	None	Not Found		Not Found(0)		0.00952381		0
LOC116415907		1	2.25	2.25	4.33										F	None	Not Found		Not Found(0)		0.101729		0
LOC116415951		1	8	2991	1241										F	None	Not Found		Not Found(0)		0.000235793		0
LOC116416168		1	0	19	7										F	None	Not Found		Not Found(0)		0.037037		0
LOC116416206		1	13	0	0										F	None	Not Found		Not Found(0)		0.0714286		0
LOC116416316		1	1	22	18										F	None	Not Found		Not Found(0)		0.0238095		0
LOC116416330		1	790.5	0	0										F	None	Not Found		Not Found(0)		0.00126342		0
LOC116416339		1	0.31	8.75	12.92										F	None	Not Found		Not Found(0)		0.0435161		0
LOC116416353		1	12	2	2										F	None	Not Found		Not Found(0)		0.0588235		0
LOC116416414		1	0	14	2										F	None	Not Found		Not Found(0)		0.0588235		0
LOC116416415		1	20	0	0										F	None	Not Found		Not Found(0)		0.047619		0
LOC116416416		1	3	53	227										F	None	Not Found		Not Found(0)		0.00352113		0
LOC116416427		1	33	0	0										F	None	Not Found		Not Found(0)		0.0294118		0
LOC116416488		1	0	47	20										F	None	Not Found		Not Found(0)		0.0147059		0
LOC116416514		1	5	2.5	10										F	None	Not Found		Not Found(0)		0.0540541		0
LOC116416621		1	2	4	0										F	None	Not Found		Not Found(0)		0.142857		0
LOC116416650		1	10	39	14										F	None	Not Found		Not Found(0)		0.015625		0
LOC116416700		1	12	0	0										F	None	Not Found		Not Found(0)		0.0769231		0
LOC116416721		1	2	0.5	4										F	None	Not Found		Not Found(0)		0.133333		0
LOC116416749		1	12	32	4										F	None	Not Found		Not Found(0)		0.0204082		0
LOC116416818		1	0	1	0										F	None	Not Found		Not Found(0)		0.5		0
LOC116416836		1	18	6	4										F	None	Not Found		Not Found(0)		0.0344828		0
LOC116417034		1	0	13	0										F	None	Not Found		Not Found(0)		0.0714286		0
LOC116417035		1	0	1	0										F	None	Not Found		Not Found(0)		0.5		0
LOC116417042		1	4	0	0										F	None	Not Found		Not Found(0)		0.2		0
LOC116417070		1	0	0	4										F	None	Not Found		Not Found(0)		0.2		0
LOC116417166		1	0	51	85										F	None	Not Found		Not Found(0)		0.00729927		0
LOC116417236		1	2	137	72										F	None	Not Found		Not Found(0)		0.00471698		0
LOC116417240		1	4	1248	1003										F	None	Not Found		Not Found(0)		0.000443262		0
LOC116417262		1	2	0	12										F	None	Not Found		Not Found(0)		0.0666667		0
LOC116417372		1	8	4	8										F	None	Not Found		Not Found(0)		0.047619		0
LOC116417405		1	7	22	47										F	None	Not Found		Not Found(0)		0.012987		0
LOC116417415		1	12	4	1										F	None	Not Found		Not Found(0)		0.0555556		0
LOC116417489		1	5.49	5.42	2										F	None	Not Found		Not Found(0)		0.0718907		0
LOC116417551		1	0	6	0										F	None	Not Found		Not Found(0)		0.142857		0
LOC116417592		1	0	0	2										F	None	Not Found		Not Found(0)		0.333333		0
LOC116417648		1	6	26	83										F	None	Not Found		Not Found(0)		0.00862069		0
LOC116417679		1	82	62.5	2										F	None	Not Found		Not Found(0)		0.00677966		0
LOC116417686		1	1	1	3										F	None	Not Found		Not Found(0)		0.166667		0
LOC116417715		1	2	17	7.33										F	None	Not Found		Not Found(0)		0.0365898		0
LOC116417819		1	21	1	8										F	None	Not Found		Not Found(0)		0.0322581		0
LOC116417966		1	45.5	0.5	0.5										F	None	Not Found		Not Found(0)		0.0210526		0
LOC116418056		1	0.5	0.2	0										F	None	Not Found		Not Found(0)		0.588235		0
LOC116418175		1	2	0	2										F	None	Not Found		Not Found(0)		0.2		0
LOC116418338		1	4	6	0										F	None	Not Found		Not Found(0)		0.0909091		0
LOC116418349		1	26	20.42	13										F	None	Not Found		Not Found(0)		0.0165508		0
LOC116418389		1	0	4	0										F	None	Not Found		Not Found(0)		0.2		0
LOC116738489		1	6	14	0										F	None	Not Found		Not Found(0)		0.047619		0
LOC116738510		1	3	10	29										F	None	Not Found		Not Found(0)		0.0232558		0
LOC116738522		1	15	2	9										F	None	Not Found		Not Found(0)		0.037037		0
LOC116738528		1	2	2	206										F	None	Not Found		Not Found(0)		0.00473934		0
LOC116738608		1	2	1	0										F	None	Not Found		Not Found(0)		0.25		0
Mir124		1	0	39	29										F	None	Not Found		Not Found(0)		0.0144928		0
Mir133		1	0	1	2										F	None	Not Found		Not Found(0)		0.25		0
Mir8		1	0	0	1										F	None	Not Found		Not Found(0)		0.5		0
Msh4		1	4	3	9										F	None	Not Found		Not Found(0)		0.0588235		0
Or100		1	7	0	0										F	None	Not Found		Not Found(0)		0.125		0
Or102		1	0	13	0										F	None	Not Found		Not Found(0)		0.0714286		0
Or103		1	4	19	22										F	None	Not Found		Not Found(0)		0.0217391		0
Or13		1	0	64	41										F	None	Not Found		Not Found(0)		0.00943396		0
Or147		1	2	36	26										F	None	Not Found		Not Found(0)		0.0153846		0
Or149	NV16599	1	0	0	2										F	None	Not Found		Not Found(0)		0.333333		0
Or151		1	0	1	5										F	None	Not Found		Not Found(0)		0.142857		0
Or160	NV17865	1	2	31	59										F	None	Not Found		Not Found(0)		0.0107527		0
Or189		1	4	2	0										F	None	Not Found		Not Found(0)		0.142857		0
Or222		1	0	18	0										F	None	Not Found		Not Found(0)		0.0526316		0
Or245		1	6	237	68										F	None	Not Found		Not Found(0)		0.00320513		0
Or247		1	0	21	25										F	None	Not Found		Not Found(0)		0.0212766		0
Or256		1	0	20	8										F	None	Not Found		Not Found(0)		0.0344828		0
Or26		1	0	92	116										F	None	Not Found		Not Found(0)		0.00478469		0
Or269		1	2	6	0										F	None	Not Found		Not Found(0)		0.111111		0
Or278		1	2	38	0										F	None	Not Found		Not Found(0)		0.0243902		0
Or279		1	0	36	0										F	None	Not Found		Not Found(0)		0.027027		0
Or28		1	0	22	0										F	None	Not Found		Not Found(0)		0.0434783		0
Or29		1	4	36	6										F	None	Not Found		Not Found(0)		0.0212766		0
Or6		1	0	65	32										F	None	Not Found		Not Found(0)		0.0102041		0
Or65		1	8	47	48										F	None	Not Found		Not Found(0)		0.00961539		0
Or67		1	4	5	6										F	None	Not Found		Not Found(0)		0.0625		0
Or68		1	0	9	8										F	None	Not Found		Not Found(0)		0.0555556		0
Or69		1	2	28	22										F	None	Not Found		Not Found(0)		0.0188679		0
Or76	NV19087	1	2	5	23										F	None	Not Found		Not Found(0)		0.0322581		0
Or82		1	2	50	22										F	None	Not Found		Not Found(0)		0.0133333		0
Or9		1	4	33	16										F	None	Not Found		Not Found(0)		0.0185185		0
SP10	NV14778	1	2	9	18										F	None	Not Found		Not Found(0)		0.0333333		0
SP47	NV12908	1	38	0	18										F	None	Not Found		Not Found(0)		0.0175439		0
SP7	NV14771	1	143	16904	6108										F	None	Not Found		Not Found(0)		4.32e-05		0
SP76	NV14886	1	50	37243.5	8461										F	None	Not Found		Not Found(0)		2.19e-05		0
SP97	NV13291	1	19867	6296	7										F	None	Not Found		Not Found(0)		3.82e-05		0
TRNAD-GUC_5		1	2	0	1										F	None	Not Found		Not Found(0)		0.25		0
TRNAG-GCC_4		1	1	5.33	0										F	None	Not Found		Not Found(0)		0.136426		0
TRNAL-AAG		1	2	0	0										F	None	Not Found		Not Found(0)		0.333333		0
TRNAM-CAU_4		1	5	3	6										F	None	Not Found		Not Found(0)		0.0666667		0
TRNAS-GCU_3		1	3	2	37										F	None	Not Found		Not Found(0)		0.0232558		0
bantam		1	2	2	0										F	None	Not Found		Not Found(0)		0.2		0
hmm536144		1	8447	179	5										F	None	Not Found		Not Found(0)		0.000115848		0
hmm867024		1	5942	2308	2										F	None	Not Found		Not Found(0)		0.000121168		0
LOC116416867		0.97	0.22	1.65	0.11										F	None	Not Found		Not Found(0)		0		0
LOC116418195		0.97	8	6.02	1.8										F	None	Not Found		Not Found(0)		0		0
LOC116418239		0.97	8	5.91	1.8										F	None	Not Found		Not Found(0)		0		0
LOC116418281		0.9	0	6.21	0.5										F	None	Not Found		Not Found(0)		0		0
LOC116415839		0.89	0.11	0.67	2.7										F	None	Not Found		Not Found(0)		0		0
LOC116416913		0.8	8.24	14.47	19.89										F	None	Not Found		Not Found(0)		0		0
LOC103316323		0.77	2.76	10.88	8.5										F	None	Not Found		Not Found(0)		0		0
LOC116415972		0.77	2.76	10.88	8.5										F	None	Not Found		Not Found(0)		0		0
LOC116416139		0.77	2.87	10.94	8.56										F	None	Not Found		Not Found(0)		0		0
LOC116416201		0.77	2.87	10.94	8.56										F	None	Not Found		Not Found(0)		0		0
LOC116417946		0.77	2.76	10.88	8.5										F	None	Not Found		Not Found(0)		0		0
LOC116417985		0.77	2.76	10.88	8.5										F	None	Not Found		Not Found(0)		0		0
LOC116418006		0.77	2.76	10.88	8.5										F	None	Not Found		Not Found(0)		0		0
LOC116418019		0.77	2.76	10.88	8.5										F	None	Not Found		Not Found(0)		0		0
LOC116418224		0.7	2.76	10.88	8.5										F	None	Not Found		Not Found(0)		0		0
LOC116418172		0.69	8	6.02	1.8										F	None	Not Found		Not Found(0)		0		0
LOC103316525		0.67	5.5	756.83	837.83										F	None	Not Found		Not Found(0)		0		0
LOC116416278		0.67	0	4.72	0.05										F	None	Not Found		Not Found(0)		0		0
LOC116417814		0.6	0	6.73	1.5										F	None	Not Found		Not Found(0)		0		0
LOC116418130		0.56	0.12	0	0										F	None	Not Found		Not Found(0)		0		0
LOC116418131		0.56	0.12	0	0										F	None	Not Found		Not Found(0)		0		0
LOC116418139		0.56	0.12	0	0										F	None	Not Found		Not Found(0)		0		0
LOC116418149		0.56	0.12	0	0										F	None	Not Found		Not Found(0)		0		0
LOC116418151		0.56	0.12	0	0										F	None	Not Found		Not Found(0)		0		0
LOC116416623		0.55	3.1	6.29	3.81										F	None	Not Found		Not Found(0)		0		0
LOC116418258		0.55	2.97	5.78	3.81										F	None	Not Found		Not Found(0)		0		0
LOC107981613		0.5	0.33	2.83	3.67										F	None	Not Found		Not Found(0)		0		0
LOC116415889		0.5	1.33	1	4.67										F	None	Not Found		Not Found(0)		0		0
LOC116416987		0.5	101.49	118.27	0										F	None	Not Found		Not Found(0)		0		0
LOC116416993		0.5	80.01	117.27	2										F	None	Not Found		Not Found(0)		0		0
LOC116418108		0.5	21.33	47.67	45										F	None	Not Found		Not Found(0)		0		0
LOC116418227		0.5	0	0	0										F	None	Not Found		Not Found(0)		0		0
LOC116415832		0.44	0.4	3.3	10.06										F	None	Not Found		Not Found(0)		0		0
LOC116416894		0.4	2.85	5.65	3.68										F	None	Not Found		Not Found(0)		0		0
LOC116415967		0.33	1.12	1.14	4.4										F	None	Not Found		Not Found(0)		0		0
LOC116418184		0.33	6.57	8.34	0.82										F	None	Not Found		Not Found(0)		0		0
LOC116418185		0.33	6.57	8.34	0.82										F	None	Not Found		Not Found(0)		0		0
LOC116418186		0.33	6.57	8.34	0.82										F	None	Not Found		Not Found(0)		0		0
LOC116418196		0.33	6.57	8.34	0.82										F	None	Not Found		Not Found(0)		0		0
LOC116417944		0.32	2.99	11.15	8.5										F	None	Not Found		Not Found(0)		0		0
LOC116417849		0.31	5.56	2.48	0.59										F	None	Not Found		Not Found(0)		0		0
LOC116417850		0.31	5.56	2.48	0.59										F	None	Not Found		Not Found(0)		0		0
LOC116418219		0.28	3.1	6.29	3.81										F	None	Not Found		Not Found(0)		0		0
LOC116418231		0.28	0.21	0.31	0										F	None	Not Found		Not Found(0)		0		0
LOC116417720		0.25	0	10.33	18										F	None	Not Found		Not Found(0)		0		0
LOC116417764		0.22	2.62	5	5.38										F	None	Not Found		Not Found(0)		0		0
LOC116416905		0.21	2.76	10.88	8.5										F	None	Not Found		Not Found(0)		0		0
LOC116416847		0.2	0.2	2.15	3.8										F	None	Not Found		Not Found(0)		0		0
LOC116418342		0.2	0.5	0.4	0										F	None	Not Found		Not Found(0)		0		0
LOC116416475		0.19	0	0.26	0.73										F	None	Not Found		Not Found(0)		0		0
LOC116417934		0.17	0	1.21	0										F	None	Not Found		Not Found(0)		0		0
LOC116418256		0.17	0.29	0.29	0										F	None	Not Found		Not Found(0)		0		0
LOC116418228		0.15	1.32	5.64	0.37										F	None	Not Found		Not Found(0)		0		0
LOC116416474		0.12	0	0.26	0.63										F	None	Not Found		Not Found(0)		0		0
LOC116417935		0.12	0	5.4	1.5										F	None	Not Found		Not Found(0)		0		0
LOC116417717		0.11	0.07	16.08	26.52										F	None	Not Found		Not Found(0)		0		0
LOC116418259		0.11	0	0.38	0										F	None	Not Found		Not Found(0)		0		0
LOC116417490		0.1	4.17	0.53	1.5										F	None	Not Found		Not Found(0)		0		0
LOC116417491		0.1	4.17	0.53	1.5										F	None	Not Found		Not Found(0)		0		0
LOC116417492		0.1	4.17	0.53	1.5										F	None	Not Found		Not Found(0)		0		0
LOC116417493		0.1	4.17	0.53	1.5										F	None	Not Found		Not Found(0)		0		0
LOC116417494		0.1	4.17	0.53	1.5										F	None	Not Found		Not Found(0)		0		0
LOC116417495		0.1	4.17	0.53	1.5										F	None	Not Found		Not Found(0)		0		0
LOC116418176		0.06	1.52	2.55	0										F	None	Not Found		Not Found(0)		0		0
CCE-B6	NV50293	0	61	16736	7703										F	None	Not Found		Not Found(0)		0		0
CPR14	NV13633	0	0	0	0										F	None	Not Found		Not Found(0)		0		0
CPR48	NV18941	0	21	2795	22284										F	None	Not Found		Not Found(0)		0		0
CPR5	NV13624	0	0	0	0										F	None	Not Found		Not Found(0)		0		0
CPR6	NV13625	0	4	0	0										F	None	Not Found		Not Found(0)		0		0
CPR9	NV13628	0	0	12	39										F	None	Not Found		Not Found(0)		0		0
CYP4AB18	NV12574	0	77	1796	570										F	None	Not Found		Not Found(0)		0		0
CYP4AB6	NV18034	0	67	11222	4394										F	None	Not Found		Not Found(0)		0		0
CYP6CK6	NV17139	0	23	2106	1764										F	None	Not Found		Not Found(0)		0		0
CYP9AG8P	NV16009	0	9	259	149										F	None	Not Found		Not Found(0)		0		0
Gr10		0	0	0	0										F	None	Not Found		Not Found(0)		0		0
Gr15		0	0	3	8										F	None	Not Found		Not Found(0)		0		0
Gr21		0	0	0	4										F	None	Not Found		Not Found(0)		0		0
Gr23	NV12702	0	0	0	0										F	None	Not Found		Not Found(0)		0		0
Gr24	NV12703	0	0	0	10										F	None	Not Found		Not Found(0)		0		0
Gr25		0	0	7	12										F	None	Not Found		Not Found(0)		0		0
Gr26		0	2	6	0										F	None	Not Found		Not Found(0)		0		0
Gr30		0	0	8	0										F	None	Not Found		Not Found(0)		0		0
Gr34	NV25712	0	0	6	4										F	None	Not Found		Not Found(0)		0		0
Gr35	NV31864	0	0	0	0										F	None	Not Found		Not Found(0)		0		0
Gr37		0	0	2	5										F	None	Not Found		Not Found(0)		0		0
Gr38		0	0	2	8										F	None	Not Found		Not Found(0)		0		0
Gr39		0	0	2	4										F	None	Not Found		Not Found(0)		0		0
Gr4		0	0	4	0										F	None	Not Found		Not Found(0)		0		0
Gr48	NV22311	0	0	0	0										F	None	Not Found		Not Found(0)		0		0
Gr53		0	2	8	12										F	None	Not Found		Not Found(0)		0		0
Gr8		0	0	0	0										F	None	Not Found		Not Found(0)		0		0
Gr9		0	0	0	0										F	None	Not Found		Not Found(0)		0		0
Gstcd	NV17982	0	0	0	0										F	None	Not Found		Not Found(0)		0		0
Jtb	NV17983	0	0	0	0										F	None	Not Found		Not Found(0)		0		0
LOC100119161	NV51385	0	14	2	2.5										F	None	Not Found		Not Found(0)		0		0
LOC100679963		0	661	56	0										F	None	Not Found		Not Found(0)		0		0
LOC103315358		0	2	94	14										F	None	Not Found		Not Found(0)		0		0
LOC103316634		0	16	787	3489										F	None	Not Found		Not Found(0)		0		0
LOC103316898		0	0	0	9										F	None	Not Found		Not Found(0)		0		0
LOC107980654		0	37.33	0	0										F	None	Not Found		Not Found(0)		0		0
LOC107980681		0	3	325	326										F	None	Not Found		Not Found(0)		0		0
LOC107980713		0	0	10	0										F	None	Not Found		Not Found(0)		0		0
LOC107980728		0	18	12	0										F	None	Not Found		Not Found(0)		0		0
LOC107980805		0	0	40	4										F	None	Not Found		Not Found(0)		0		0
LOC107980909		0	0	144.5	124.33										F	None	Not Found		Not Found(0)		0		0
LOC107980924		0	4	130	80										F	None	Not Found		Not Found(0)		0		0
LOC107980930		0	0	0	10										F	None	Not Found		Not Found(0)		0		0
LOC107980960		0	8	4	0										F	None	Not Found		Not Found(0)		0		0
LOC107981032		0	2	4	0										F	None	Not Found		Not Found(0)		0		0
LOC107981069		0	3	96	383										F	None	Not Found		Not Found(0)		0		0
LOC107981099		0	3	49	37										F	None	Not Found		Not Found(0)		0		0
LOC107981109		0	0	123	33										F	None	Not Found		Not Found(0)		0		0
LOC107981111		0	0	12	12										F	None	Not Found		Not Found(0)		0		0
LOC107981120		0	0	142	60										F	None	Not Found		Not Found(0)		0		0
LOC107981168		0	0	4	0										F	None	Not Found		Not Found(0)		0		0
LOC107981251		0	0	1.33	12										F	None	Not Found		Not Found(0)		0		0
LOC107981294		0	1495	19.5	8.5										F	None	Not Found		Not Found(0)		0		0
LOC107981333		0	0	0	0										F	None	Not Found		Not Found(0)		0		0
LOC107981337		0	439	172	6										F	None	Not Found		Not Found(0)		0		0
LOC107981495		0	0	4	0										F	None	Not Found		Not Found(0)		0		0
LOC107981513		0	0	6.37	16										F	None	Not Found		Not Found(0)		0		0
LOC107981522		0	16	2	0										F	None	Not Found		Not Found(0)		0		0
LOC107981560		0	17	5	6										F	None	Not Found		Not Found(0)		0		0
LOC107981620		0	0	0	0.5										F	None	Not Found		Not Found(0)		0		0
LOC107981753		0	10	14	5										F	None	Not Found		Not Found(0)		0		0
LOC107981927		0	0	0	0										F	None	Not Found		Not Found(0)		0		0
LOC107981976		0	6.67	12	21										F	None	Not Found		Not Found(0)		0		0
LOC107982024		0	0	12	2										F	None	Not Found		Not Found(0)		0		0
LOC107982068		0	4	12	0										F	None	Not Found		Not Found(0)		0		0
LOC107982085		0	0	2.67	0										F	None	Not Found		Not Found(0)		0		0
LOC107982129		0	3	6	2										F	None	Not Found		Not Found(0)		0		0
LOC107982169		0	32	562	543										F	None	Not Found		Not Found(0)		0		0
LOC107982180		0	1	109	31										F	None	Not Found		Not Found(0)		0		0
LOC107982202		0	243	6	20										F	None	Not Found		Not Found(0)		0		0
LOC107982206		0	1	99	122										F	None	Not Found		Not Found(0)		0		0
LOC107982214		0	403	179	0										F	None	Not Found		Not Found(0)		0		0
LOC116415734		0	0	12	0										F	None	Not Found		Not Found(0)		0		0
LOC116415735		0	4.67	13.44	1.71										F	None	Not Found		Not Found(0)		0		0
LOC116415736		0	0	3	0										F	None	Not Found		Not Found(0)		0		0
LOC116415763		0	0	8	20										F	None	Not Found		Not Found(0)		0		0
LOC116415766		0	0	10	6										F	None	Not Found		Not Found(0)		0		0
LOC116415771		0	0.65	17.23	5.45										F	None	Not Found		Not Found(0)		0		0
LOC116415808		0	2	1	10										F	None	Not Found		Not Found(0)		0		0
LOC116415811		0	0	61	31										F	None	Not Found		Not Found(0)		0		0
LOC116415822		0	8	7.5	13										F	None	Not Found		Not Found(0)		0		0
LOC116415833		0	0.4	1.7	5.97										F	None	Not Found		Not Found(0)		0		0
LOC116415836		0	0	2.1	2.97										F	None	Not Found		Not Found(0)		0		0
LOC116415838		0	0	0.24	1.66										F	None	Not Found		Not Found(0)		0		0
LOC116415840		0	0.2	1.66	4.61										F	None	Not Found		Not Found(0)		0		0
LOC116415841		0	0.81	0.25	6.45										F	None	Not Found		Not Found(0)		0		0
LOC116415842		0	0.2	0.42	1.46										F	None	Not Found		Not Found(0)		0		0
LOC116415845		0	0.83	2.36	3.33										F	None	Not Found		Not Found(0)		0		0
LOC116415847		0	0.2	1.42	1.46										F	None	Not Found		Not Found(0)		0		0
LOC116415855		0	0	2	0										F	None	Not Found		Not Found(0)		0		0
LOC116415858		0	0	5	0										F	None	Not Found		Not Found(0)		0		0
LOC116415869		0	0	3	8										F	None	Not Found		Not Found(0)		0		0
LOC116415873		0	2	0	0										F	None	Not Found		Not Found(0)		0		0
LOC116415876		0	3	1	2										F	None	Not Found		Not Found(0)		0		0
LOC116415900		0	1	3	0										F	None	Not Found		Not Found(0)		0		0
LOC116415952		0	2	26	2										F	None	Not Found		Not Found(0)		0		0
LOC116416017		0	0.06	0	0										F	None	Not Found		Not Found(0)		0		0
LOC116416033		0	42.62	56.49	0										F	None	Not Found		Not Found(0)		0		0
LOC116416034		0	4.8	5.64	0										F	None	Not Found		Not Found(0)		0		0
LOC116416035		0	13.9	13.63	0.25										F	None	Not Found		Not Found(0)		0		0
LOC116416036		0	3.8	5.16	0										F	None	Not Found		Not Found(0)		0		0
LOC116416037		0	4.8	5.16	0										F	None	Not Found		Not Found(0)		0		0
LOC116416038		0	3.8	5.16	0										F	None	Not Found		Not Found(0)		0		0
LOC116416039		0	12.1	4.21	0										F	None	Not Found		Not Found(0)		0		0
LOC116416040		0	13.74	13.46	0.25										F	None	Not Found		Not Found(0)		0		0
LOC116416041		0	13.4	12.63	0.25										F	None	Not Found		Not Found(0)		0		0
LOC116416042		0	5.13	6.31	0										F	None	Not Found		Not Found(0)		0		0
LOC116416043		0	3.8	4.31	0										F	None	Not Found		Not Found(0)		0		0
LOC116416044		0	3.8	5.99	0										F	None	Not Found		Not Found(0)		0		0
LOC116416045		0	26.84	38.52	0										F	None	Not Found		Not Found(0)		0		0
LOC116416046		0	32	22	0										F	None	Not Found		Not Found(0)		0		0
LOC116416047		0	27.5	41.33	0										F	None	Not Found		Not Found(0)		0		0
LOC116416048		0	32.48	44.1	0										F	None	Not Found		Not Found(0)		0		0
LOC116416049		0	13.4	13.03	0.25										F	None	Not Found		Not Found(0)		0		0
LOC116416050		0	4.23	4.24	0										F	None	Not Found		Not Found(0)		0		0
LOC116416051		0	3.8	5.51	0										F	None	Not Found		Not Found(0)		0		0
LOC116416090		0	6	10	27										F	None	Not Found		Not Found(0)		0		0
LOC116416111		0	0	33	26										F	None	Not Found		Not Found(0)		0		0
LOC116416123		0	0.6	10.33	3.07										F	None	Not Found		Not Found(0)		0		0
LOC116416138		0	0	0	0										F	None	Not Found		Not Found(0)		0		0
LOC116416166		0	0	0	1										F	None	Not Found		Not Found(0)		0		0
LOC116416171		0	0	0	0										F	None	Not Found		Not Found(0)		0		0
LOC116416191		0	0	0	0										F	None	Not Found		Not Found(0)		0		0
LOC116416213		0	0	0	0										F	None	Not Found		Not Found(0)		0		0
LOC116416214		0	21	14	0										F	None	Not Found		Not Found(0)		0		0
LOC116416217		0	10	13	3										F	None	Not Found		Not Found(0)		0		0
LOC116416219		0	0	0	0										F	None	Not Found		Not Found(0)		0		0
LOC116416231		0	0	14	4										F	None	Not Found		Not Found(0)		0		0
LOC116416243		0	0	4	1										F	None	Not Found		Not Found(0)		0		0
LOC116416245		0	0	8	137										F	None	Not Found		Not Found(0)		0		0
LOC116416263		0	0	4	0										F	None	Not Found		Not Found(0)		0		0
LOC116416265		0	0	4	2.75										F	None	Not Found		Not Found(0)		0		0
LOC116416266		0	0	4	1.5										F	None	Not Found		Not Found(0)		0		0
LOC116416309		0	0.33	0	0										F	None	Not Found		Not Found(0)		0		0
LOC116416315		0	0	2	6										F	None	Not Found		Not Found(0)		0		0
LOC116416349		0	0	0	0										F	None	Not Found		Not Found(0)		0		0
LOC116416363		0	0	0	2										F	None	Not Found		Not Found(0)		0		0
LOC116416364		0	32	0	0										F	None	Not Found		Not Found(0)		0		0
LOC116416373		0	184	0	0										F	None	Not Found		Not Found(0)		0		0
LOC116416377		0	0	0	0										F	None	Not Found		Not Found(0)		0		0
LOC116416385		0	0	0	0										F	None	Not Found		Not Found(0)		0		0
LOC116416408		0	65	24	18										F	None	Not Found		Not Found(0)		0		0
LOC116416435		0	0.5	10	0										F	None	Not Found		Not Found(0)		0		0
LOC116416436		0	2	110	51										F	None	Not Found		Not Found(0)		0		0
LOC116416441		0	0.09	2.06	1.55										F	None	Not Found		Not Found(0)		0		0
LOC116416465		0	0	1	11										F	None	Not Found		Not Found(0)		0		0
LOC116416473		0	1	7	12										F	None	Not Found		Not Found(0)		0		0
LOC116416476		0	0	0.29	0.3										F	None	Not Found		Not Found(0)		0		0
LOC116416478		0	0	38	69										F	None	Not Found		Not Found(0)		0		0
LOC116416497		0	0	2	0										F	None	Not Found		Not Found(0)		0		0
LOC116416502		0	0	0	0										F	None	Not Found		Not Found(0)		0		0
LOC116416524		0	0	0	0										F	None	Not Found		Not Found(0)		0		0
LOC116416560		0	0	40	38.2										F	None	Not Found		Not Found(0)		0		0
LOC116416591		0	0	0	0										F	None	Not Found		Not Found(0)		0		0
LOC116416609		0	0	9	10										F	None	Not Found		Not Found(0)		0		0
LOC116416610		0	0	13	0										F	None	Not Found		Not Found(0)		0		0
LOC116416629		0	21.5	29	16.5										F	None	Not Found		Not Found(0)		0		0
LOC116416630		0	0	18	18										F	None	Not Found		Not Found(0)		0		0
LOC116416670		0	0	1	0										F	None	Not Found		Not Found(0)		0		0
LOC116416672		0	2	2.5	0										F	None	Not Found		Not Found(0)		0		0
LOC116416673		0	80	171.17	11										F	None	Not Found		Not Found(0)		0		0
LOC116416675		0	5	0	0										F	None	Not Found		Not Found(0)		0		0
LOC116416677		0	116	0	0										F	None	Not Found		Not Found(0)		0		0
LOC116416751		0	0	0	2										F	None	Not Found		Not Found(0)		0		0
LOC116416756		0	159	0	0										F	None	Not Found		Not Found(0)		0		0
LOC116416781		0	0	0	0										F	None	Not Found		Not Found(0)		0		0
LOC116416782		0	0	0	0										F	None	Not Found		Not Found(0)		0		0
LOC116416789		0	1	0	0										F	None	Not Found		Not Found(0)		0		0
LOC116416795		0	40	242	663										F	None	Not Found		Not Found(0)		0		0
LOC116416797		0	1.15	1.35	1.07										F	None	Not Found		Not Found(0)		0		0
LOC116416814		0	0	1	0										F	None	Not Found		Not Found(0)		0		0
LOC116416830		0	37	30	0										F	None	Not Found		Not Found(0)		0		0
LOC116416832		0	157.67	5.5	0										F	None	Not Found		Not Found(0)		0		0
LOC116416840		0	0	1	1										F	None	Not Found		Not Found(0)		0		0
LOC116416846		0	0	0	1										F	None	Not Found		Not Found(0)		0		0
LOC116416879		0	0	0	0										F	None	Not Found		Not Found(0)		0		0
LOC116416880		0	1.5	1.67	0.33										F	None	Not Found		Not Found(0)		0		0
LOC116416885		0	0	12	9										F	None	Not Found		Not Found(0)		0		0
LOC116416887		0	0	1	0										F	None	Not Found		Not Found(0)		0		0
LOC116416889		0	0	0.38	0										F	None	Not Found		Not Found(0)		0		0
LOC116416890		0	7.5	7	6										F	None	Not Found		Not Found(0)		0		0
LOC116416893		0	0	5	6										F	None	Not Found		Not Found(0)		0		0
LOC116416903		0	0	13	3										F	None	Not Found		Not Found(0)		0		0
LOC116416921		0	33	77	78										F	None	Not Found		Not Found(0)		0		0
LOC116416928		0	0	0	0										F	None	Not Found		Not Found(0)		0		0
LOC116416929		0	116.7	30.45	14										F	None	Not Found		Not Found(0)		0		0
LOC116416932		0	0	0	0										F	None	Not Found		Not Found(0)		0		0
LOC116416957		0	0	10	56										F	None	Not Found		Not Found(0)		0		0
LOC116416994		0	17.37	15.9	2										F	None	Not Found		Not Found(0)		0		0
LOC116416995		0	19.33	20.1	0										F	None	Not Found		Not Found(0)		0		0
LOC116416996		0	40.41	26.44	0										F	None	Not Found		Not Found(0)		0		0
LOC116416998		0	0	46	70										F	None	Not Found		Not Found(0)		0		0
LOC116417024		0	2	0	0										F	None	Not Found		Not Found(0)		0		0
LOC116417101		0	4	13.5	0										F	None	Not Found		Not Found(0)		0		0
LOC116417112		0	48	16	2										F	None	Not Found		Not Found(0)		0		0
LOC116417113		0	0	7	4										F	None	Not Found		Not Found(0)		0		0
LOC116417162		0	0	472	154										F	None	Not Found		Not Found(0)		0		0
LOC116417182		0	0	43	28										F	None	Not Found		Not Found(0)		0		0
LOC116417183		0	2	0	4										F	None	Not Found		Not Found(0)		0		0
LOC116417188		0	2.32	4.91	4.27										F	None	Not Found		Not Found(0)		0		0
LOC116417203		0	0	3	3										F	None	Not Found		Not Found(0)		0		0
LOC116417220		0	12	21	46										F	None	Not Found		Not Found(0)		0		0
LOC116417241		0	0	0	0										F	None	Not Found		Not Found(0)		0		0
LOC116417268		0	8	8	0										F	None	Not Found		Not Found(0)		0		0
LOC116417290		0	0	0	0										F	None	Not Found		Not Found(0)		0		0
LOC116417291		0	34	243	290										F	None	Not Found		Not Found(0)		0		0
LOC116417294		0	0	0	0										F	None	Not Found		Not Found(0)		0		0
LOC116417295		0	7	4	4										F	None	Not Found		Not Found(0)		0		0
LOC116417297		0	729	0	0										F	None	Not Found		Not Found(0)		0		0
LOC116417307		0	0	2	7.8										F	None	Not Found		Not Found(0)		0		0
LOC116417311		0	0	6	0										F	None	Not Found		Not Found(0)		0		0
LOC116417313		0	0	1	0										F	None	Not Found		Not Found(0)		0		0
LOC116417315		0	0	0	4										F	None	Not Found		Not Found(0)		0		0
LOC116417351		0	0.65	2.85	6.4										F	None	Not Found		Not Found(0)		0		0
LOC116417352		0	0	0.75	0.54										F	None	Not Found		Not Found(0)		0		0
LOC116417368		0	2	3	2										F	None	Not Found		Not Found(0)		0		0
LOC116417370		0	0	21	18										F	None	Not Found		Not Found(0)		0		0
LOC116417396		0	0	4	0										F	None	Not Found		Not Found(0)		0		0
LOC116417400		0	0	16	8										F	None	Not Found		Not Found(0)		0		0
LOC116417406		0	610	0	0										F	None	Not Found		Not Found(0)		0		0
LOC116417410		0	0	0	0										F	None	Not Found		Not Found(0)		0		0
LOC116417412		0	5.46	27.42	48.29										F	None	Not Found		Not Found(0)		0		0
LOC116417422		0	0	0	0										F	None	Not Found		Not Found(0)		0		0
LOC116417428		0	7	56.33	2.67										F	None	Not Found		Not Found(0)		0		0
LOC116417432		0	2	9	0										F	None	Not Found		Not Found(0)		0		0
LOC116417452		0	0	2.25	0										F	None	Not Found		Not Found(0)		0		0
LOC116417456		0	4	2	4										F	None	Not Found		Not Found(0)		0		0
LOC116417471		0	0.14	0	0										F	None	Not Found		Not Found(0)		0		0
LOC116417472		0	0	0	0										F	None	Not Found		Not Found(0)		0		0
LOC116417473		0	0	0	0										F	None	Not Found		Not Found(0)		0		0
LOC116417474		0	0	0	0										F	None	Not Found		Not Found(0)		0		0
LOC116417475		0	0	0	0										F	None	Not Found		Not Found(0)		0		0
LOC116417476		0	0	0	0										F	None	Not Found		Not Found(0)		0		0
LOC116417477		0	0	0	0										F	None	Not Found		Not Found(0)		0		0
LOC116417478		0	0	0	0										F	None	Not Found		Not Found(0)		0		0
LOC116417479		0	0	0	0										F	None	Not Found		Not Found(0)		0		0
LOC116417480		0	31	31.33	0										F	None	Not Found		Not Found(0)		0		0
LOC116417481		0	11	15.17	0										F	None	Not Found		Not Found(0)		0		0
LOC116417482		0	15	15	0										F	None	Not Found		Not Found(0)		0		0
LOC116417488		0	0.14	0	0										F	None	Not Found		Not Found(0)		0		0
LOC116417499		0	0	0	0										F	None	Not Found		Not Found(0)		0		0
LOC116417502		0	17	0	0										F	None	Not Found		Not Found(0)		0		0
LOC116417503		0	0	0	0										F	None	Not Found		Not Found(0)		0		0
LOC116417504		0	0.14	0	0										F	None	Not Found		Not Found(0)		0		0
LOC116417505		0	0	0	0										F	None	Not Found		Not Found(0)		0		0
LOC116417506		0	0	0	0										F	None	Not Found		Not Found(0)		0		0
LOC116417507		0	0	0	0										F	None	Not Found		Not Found(0)		0		0
LOC116417508		0	0.14	0	0										F	None	Not Found		Not Found(0)		0		0
LOC116417509		0	0	0	0										F	None	Not Found		Not Found(0)		0		0
LOC116417510		0	0.33	0	0										F	None	Not Found		Not Found(0)		0		0
LOC116417511		0	0	0	0										F	None	Not Found		Not Found(0)		0		0
LOC116417512		0	0	0	0										F	None	Not Found		Not Found(0)		0		0
LOC116417513		0	0	0	0										F	None	Not Found		Not Found(0)		0		0
LOC116417514		0	0	0	0										F	None	Not Found		Not Found(0)		0		0
LOC116417515		0	0	0	0										F	None	Not Found		Not Found(0)		0		0
LOC116417516		0	0.14	0	0										F	None	Not Found		Not Found(0)		0		0
LOC116417517		0	0	0	0										F	None	Not Found		Not Found(0)		0		0
LOC116417518		0	0	0	0										F	None	Not Found		Not Found(0)		0		0
LOC116417519		0	0	0	0										F	None	Not Found		Not Found(0)		0		0
LOC116417520		0	0	0	0										F	None	Not Found		Not Found(0)		0		0
LOC116417521		0	0	0	0										F	None	Not Found		Not Found(0)		0		0
LOC116417522		0	0	0	0										F	None	Not Found		Not Found(0)		0		0
LOC116417523		0	0	0	0										F	None	Not Found		Not Found(0)		0		0
LOC116417524		0	0	0	0										F	None	Not Found		Not Found(0)		0		0
LOC116417525		0	0	0	0										F	None	Not Found		Not Found(0)		0		0
LOC116417526		0	0.14	0	0										F	None	Not Found		Not Found(0)		0		0
LOC116417527		0	0	0	0										F	None	Not Found		Not Found(0)		0		0
LOC116417528		0	0	0	0										F	None	Not Found		Not Found(0)		0		0
LOC116417529		0	0	0	0										F	None	Not Found		Not Found(0)		0		0
LOC116417530		0	0	2	0										F	None	Not Found		Not Found(0)		0		0
LOC116417531		0	0	0	0										F	None	Not Found		Not Found(0)		0		0
LOC116417532		0	0.14	0	0										F	None	Not Found		Not Found(0)		0		0
LOC116417533		0	0.5	0	0										F	None	Not Found		Not Found(0)		0		0
LOC116417534		0	0	0	0										F	None	Not Found		Not Found(0)		0		0
LOC116417535		0	0	0	0										F	None	Not Found		Not Found(0)		0		0
LOC116417536		0	0	0	0										F	None	Not Found		Not Found(0)		0		0
LOC116417537		0	0	0	0										F	None	Not Found		Not Found(0)		0		0
LOC116417538		0	0	0	0										F	None	Not Found		Not Found(0)		0		0
LOC116417539		0	0	0	0										F	None	Not Found		Not Found(0)		0		0
LOC116417540		0	0	0	0										F	None	Not Found		Not Found(0)		0		0
LOC116417541		0	0	0	0										F	None	Not Found		Not Found(0)		0		0
LOC116417542		0	0	0	0										F	None	Not Found		Not Found(0)		0		0
LOC116417543		0	0.33	0	0										F	None	Not Found		Not Found(0)		0		0
LOC116417544		0	0	0	0										F	None	Not Found		Not Found(0)		0		0
LOC116417545		0	0	0	0										F	None	Not Found		Not Found(0)		0		0
LOC116417546		0	0	0	0										F	None	Not Found		Not Found(0)		0		0
LOC116417547		0	0	0	0										F	None	Not Found		Not Found(0)		0		0
LOC116417548		0	0	0	0										F	None	Not Found		Not Found(0)		0		0
LOC116417575		0	0	0	0										F	None	Not Found		Not Found(0)		0		0
LOC116417603		0	0	225	274										F	None	Not Found		Not Found(0)		0		0
LOC116417625		0	0	0	0										F	None	Not Found		Not Found(0)		0		0
LOC116417626		0	0	8	6										F	None	Not Found		Not Found(0)		0		0
LOC116417638		0	4	1	0										F	None	Not Found		Not Found(0)		0		0
LOC116417641		0	0	2	0										F	None	Not Found		Not Found(0)		0		0
LOC116417669		0	5	2	0										F	None	Not Found		Not Found(0)		0		0
LOC116417670		0	0	0	0										F	None	Not Found		Not Found(0)		0		0
LOC116417671		0	10	0	0										F	None	Not Found		Not Found(0)		0		0
LOC116417672		0	9	5	2										F	None	Not Found		Not Found(0)		0		0
LOC116417673		0	5	0	0										F	None	Not Found		Not Found(0)		0		0
LOC116417675		0	8	9	5										F	None	Not Found		Not Found(0)		0		0
LOC116417677		0	45	32	10										F	None	Not Found		Not Found(0)		0		0
LOC116417678		0	16	4	16										F	None	Not Found		Not Found(0)		0		0
LOC116417680		0	0	0	6										F	None	Not Found		Not Found(0)		0		0
LOC116417710		0	2	2	0										F	None	Not Found		Not Found(0)		0		0
LOC116417728		0	3.83	0	1.33										F	None	Not Found		Not Found(0)		0		0
[truncated: 13,267 more rows]

## Sheet: Testis
Testis-Specific Genes (417 genes)			Testis-specific genes with count > 100, and are also found in updated Nvit_2.1 genome
ID	NV_ID	Testes	Ovaries	Female_Carcass	Male_Carcass	NM	NP	GO Names	Enzyme Names	# of GO terms	GO IDs	Enzyme Codes	D.mel orthologue	% Similarity	Is Gene Missing	Testes Status	Max PolyR Track	dN/dS Pairwise	# of evolving Codons	Spacer	Interest Score	dN/dS Pairwise.1	sort(ignore values, Z-A sort)
LOC100679939		259402	32	8	8	XM_008209210.4	XP_008207432.1								F	Enriched	2	0.149201	Not Found(0)		259354	0.149201	0
LOC100116183	NV17199	232063	224	325	576	XM_001599141.6	XP_001599191.1	C:nucleosome; F:DNA binding; P:nucleosome assembly		3	C:GO:0000786; F:GO:0003677; P:GO:0006334				F	Enriched	4	0.148068	6		230943	0.148068	0
LOC100114292	NV17569	206276	0	2	12	XM_001602310.5	XP_001602360.1	P:microtubule cytoskeleton organization; P:mitotic cell cycle; F:GTPase activity; F:structural constituent of cytoskeleton; F:GTP binding; C:cytoplasm; C:microtubule	Acting on acid anhydrides; Acting on acid anhydrides; Hydrolases; Nucleoside-triphosphate phosphatase	7	P:GO:0000226; P:GO:0000278; F:GO:0003924; F:GO:0005200; F:GO:0005525; C:GO:0005737; C:GO:0005874	EC:3.6.1; EC:3.6; EC:3; EC:3.6.1.15	NP_523795.2	95	F	Enriched	2	0.0122486	Not Found(0)		206262	0.0122486	0
LOC100116454	NV18349	135761	0	4	6	XM_001600184.6	XP_001600234.1	P:microtubule cytoskeleton organization; P:mitotic cell cycle; F:GTPase activity; F:structural constituent of cytoskeleton; F:GTP binding; C:cytoplasm; C:microtubule	Acting on acid anhydrides; Acting on acid anhydrides; Hydrolases; Nucleoside-triphosphate phosphatase	7	P:GO:0000226; P:GO:0000278; F:GO:0003924; F:GO:0005200; F:GO:0005525; C:GO:0005737; C:GO:0005874	EC:3.6.1; EC:3.6; EC:3; EC:3.6.1.15	NP_523795.2	79.1	F	Enriched	2	0.0668236	Not Found(0)		135751	0.0668236	0
LOC100117850	NV11338	135243	1086	2380	3090	XM_008213482.2	XP_008211704.2	F:carbohydrate binding		1	F:GO:0030246		NP_001245813.1	30.5	F	Enriched	2	0.105852	5		128990	0.105852	0
LOC100117239	NV12124	133891	135	58	116	XM_031930987.2	XP_031786847.1	P:microtubule cytoskeleton organization; P:mitotic cell cycle; F:double-stranded RNA binding; F:GTPase activity; F:structural constituent of cytoskeleton; F:GTP binding; C:cytoplasmic microtubule; P:cytoskeleton-dependent intracellular transport; F:ubiquitin protein ligase binding; P:cell division; P:cellular response to interleukin-4	Acting on acid anhydrides; Acting on acid anhydrides; Hydrolases; Nucleoside-triphosphate phosphatase	11	P:GO:0000226; P:GO:0000278; F:GO:0003725; F:GO:0003924; F:GO:0005200; F:GO:0005525; C:GO:0005881; P:GO:0030705; F:GO:0031625; P:GO:0051301; P:GO:0071353	EC:3.6.1; EC:3.6; EC:3; EC:3.6.1.15	NP_476772.1	79.5	F	Enriched	2	0.0888099	1		133583	0.0888099	0
LOC100120660	NV16804	127530	40	0	8	XM_001604223.4	XP_001604273.3								F	Enriched	2	0.0272472	Not Found(0)		127482	0.0272472	0
LOC100679789		126705	1309	15	11	XM_008215257.3	XP_008213479.1	F:kinase activity; P:phosphorylation		2	F:GO:0016301; P:GO:0016310				F	Enriched	2	1.06223	Not Found(0)		125384	1.06223	1
LOC103316717		123107	2	0	1	XM_031930825.2	XP_031786685.2								F	Enriched	2	0.859428	Not Found(0)		123104	0.859428	1
LOC103317397		120956	0	0	0	XM_008215133.4	XP_008213355.1	C:extracellular region		1	C:GO:0005576				F	Unique	2	0.0742375	30		120956	0.0742375	0
LOC116738544		114710	8	22	8	XM_032598268.1	XP_032454159.1	F:UDP-glycosyltransferase activity; C:membrane; C:membrane; F:transferase activity; F:glycosyltransferase activity		5	F:GO:0008194; C:GO:0016020; C:GO:0016020; F:GO:0016740; F:GO:0016757				F	Enriched	2	0.683917	Not Found(0)		114672	0.683917	1
LOC100679763		106829	151	18	21	XM_031931676.2	XP_031787536.1	C:cytoplasm; C:microtubule organizing center		2	C:GO:0005737; C:GO:0005815		NP_608787.1	31	F	Enriched	2	0.286615	1		106639	0.286615	0
LOC103315731		103672	8	90	125	XM_008206095.4	XP_008204317.1	F:translation initiation factor activity; P:translational initiation		2	F:GO:0003743; P:GO:0006413				F	Enriched	2	0.179379	Not Found(0)		103450	0.179379	0
LOC116738588		89164.5	2	0	0	XM_032599900.1	XP_032455791.1								F	Enriched	3	0.0236924	Not Found(0)		89162.5	0.0236924	0
LOC100115442	NV11009	87045	0	0	4	XM_008211117.3	XP_008209339.1	F:actin binding		1	F:GO:0003779		NP_724707.1	32.4	F	Enriched	3	0.0575084	Not Found(0)		87041	0.0575084	0
LOC100677964		84930	2	46	30	XM_032597818.1	XP_032453709.1						NP_730622.1	22.4	F	Enriched	2	0.316542	7		84852.1	0.316542	0
LOC100116975	NV12617	80927	236	2257	1192	XM_001601284.4	XP_001601334.1	F:acetyl-CoA hydrolase activity; P:acetate metabolic process; F:transferase activity; P:propionate metabolic process, methylcitrate cycle	Acting on ester bonds; Transferases; Hydrolases; Acetyl-CoA hydrolase; Acting on ester bonds	4	F:GO:0003986; P:GO:0006083; F:GO:0016740; P:GO:0019679	EC:3.1; EC:2; EC:3; EC:3.1.2.1; EC:3.1.2	NP_651762.1	58.1	F	Enriched	2	0.106507	Not Found(0)		77402.5	0.106507	0
LOC100678110		80580	2	10	0	XM_008219535.4	XP_008217757.1								F	Enriched	2	0.450393	Not Found(0)		80568	0.450393	0
LOC100680151		79217.5	24	4	22	XM_003424448.5	XP_003424496.1								F	Enriched	2	3.51991	Not Found(0)		79167.5	3.51991	4
LOC100120025	NV11110	72419	2	43	21	XM_001603657.6	XP_001603707.2	P:amino acid metabolic process; P:nervous system development; F:oxidoreductase activity; P:protein ubiquitination; F:carboxy-lyase activity; F:pyridoxal phosphate binding; C:synapse; C:anchoring junction	Carbon-carbon lyases; Carbon-carbon lyases; Oxidoreductases; Lyases	8	P:GO:0006520; P:GO:0007399; F:GO:0016491; P:GO:0016567; F:GO:0016831; F:GO:0030170; C:GO:0045202; C:GO:0070161	EC:4.1.1; EC:4.1; EC:1; EC:4	NP_649811.1	31.9	F	Enriched	1	0.0752552	12		72353.1	0.0752552	0
LOC100119925	NV18559	67159.3	26	97	100	XM_008207383.4	XP_008205605.1	F:ATP binding; P:protein modification process; F:metal ion binding		3	F:GO:0005524; P:GO:0036211; F:GO:0046872		NP_609069.1	44.9	F	Enriched	2	0.149213	8		66937	0.149213	0
LOC100120296	NV16796	66334.5	8	2	4	XM_031929802.2	XP_031785662.1	F:ATP binding; F:ATP hydrolysis activity	Acting on acid anhydrides; Acting on acid anhydrides; Hydrolases; Nucleoside-triphosphate phosphatase	2	F:GO:0005524; F:GO:0016887	EC:3.6.1; EC:3.6; EC:3; EC:3.6.1.15	NP_001097250.1	37	F	Enriched	2	0.274679	20		66320.5	0.274679	0
LOC103315641		65387	36	12	16	XM_008205471.3	XP_008203693.1	C:membrane		1	C:GO:0016020				F	Enriched	3	0.00460307	Not Found(0)		65323.1	0.00460307	0
LOC100113958	NV11364	63953	2	10	90	XM_001606240.6	XP_001606290.1	F:GTPase activity; F:structural constituent of cytoskeleton; F:GTP binding; C:cytoplasm; C:microtubule; P:cytoskeleton organization; P:microtubule-based process	Acting on acid anhydrides; Acting on acid anhydrides; Hydrolases; Nucleoside-triphosphate phosphatase	7	F:GO:0003924; F:GO:0005200; F:GO:0005525; C:GO:0005737; C:GO:0005874; P:GO:0007010; P:GO:0007017	EC:3.6.1; EC:3.6; EC:3; EC:3.6.1.15	NP_523795.2	74.4	F	Enriched	2	0.0882833	Not Found(0)		63851.2	0.0882833	0
LOC103316198		62343	103	244	609	XM_008208614.4	XP_008206836.1								F	Enriched	2	0.910303	Not Found(0)		61401.4	0.910303	1
LOC100123501	NV12822	58743.5	64	232	910	XM_001607095.6	XP_001607145.3								F	Enriched	3	0.643442	5		57561.8	0.643442	1
LOC100680268		58668	6	15	8	XM_008218421.3	XP_008216643.1	C:membrane; C:membrane		2	C:GO:0016020; C:GO:0016020				F	Enriched	2	1.03535	Not Found(0)		58639	1.03535	1
LOC103315666		58324	2	10	4	XM_008205724.4	XP_008203946.1						NP_650378.1	32.7	F	Enriched	2	0.612667	Not Found(0)		58308	0.612667	1
LOC103315327		57979	442	13	12	XM_008203526.4	XP_008201748.1								F	Enriched	2	0.169093	1		57515.7	0.169093	0
LOC100680161		56686.5	0	0	0	XM_003427360.4	XP_003427408.1	P:microtubule cytoskeleton organization; F:microtubule binding		2	P:GO:0000226; F:GO:0008017				F	Unique	2	0.373699	Not Found(0)		56686.5	0.373699	0
LOC100678917		56661	551	153	199	XM_031927918.1	XP_031783778.1								F	Enriched	2	0.823419	Not Found(0)		55772.2	0.823419	1
LOC100679096		54769	36	0	0	XM_008208613.3	XP_008206835.1	F:ligase activity		1	F:GO:0016874				F	Enriched	2	0.513402	Not Found(0)		54733	0.513402	1
LOC100679314		53735	8	5	11	XM_003425649.5	XP_003425697.1	F:structural constituent of cuticle		1	F:GO:0042302				F	Enriched	2	1.98178	Not Found(0)		53711	1.98178	2
LOC100679413		52743	10	5	7	XM_003425845.5	XP_003425893.1								F	Enriched	2	0.677129	Not Found(0)		52721	0.677129	1
LOC103317746		49985	0	2	0	XM_032599307.1	XP_032455198.1								F	Enriched	2	0.345512	Not Found(0)		49983	0.345512	0
LOC100118045	NV12396	48614.5	6	30	18	XM_008218184.4	XP_008216406.1	F:DNA binding; C:nucleus		2	F:GO:0003677; C:GO:0005634				F	Enriched	1	0.5777	Not Found(0)		48560.6	0.5777	1
LOC100679574		48149	2	5	1	XM_003427042.5	XP_003427090.1	C:mitochondrial respiratory chain complex IV		1	C:GO:0005751		NP_611805.1	43.6	F	Enriched	3	0.361354	Not Found(0)		48141	0.361354	0
LOC100118833	NV13365	48067	0	18	4	XM_003425147.5	XP_003425195.2	F:arginine kinase activity; F:creatine kinase activity; F:ATP binding; C:membrane; P:phosphorylation; P:phosphocreatine biosynthetic process	Arginine kinase; Creatine kinase; Transferring phosphorus-containing groups; Transferring phosphorus-containing groups; Transferases	6	F:GO:0004054; F:GO:0004111; F:GO:0005524; C:GO:0016020; P:GO:0016310; P:GO:0046314	EC:2.7.3.3; EC:2.7.3.2; EC:2.7; EC:2.7.3; EC:2	NP_001097555.1	62.7	F	Enriched	2	0.279061	Not Found(0)		48045	0.279061	0
LOC103317534		47504	12	7	10	XM_032596660.1	XP_032452551.1								F	Enriched	3	2.63253	Not Found(0)		47475	2.63253	3
LOC103316058		47208	19	0	0	XM_008207656.4	XP_008205878.1								F	Enriched	2	0.254883	19		47189	0.254883	0
LOC100678849		46787	0	0	4	XM_003426908.3	XP_003426956.1								F	Enriched	2	2.87539	Not Found(0)		46783	2.87539	3
LOC100121322	NV16467	46177	10	372	416	XM_008211760.3	XP_008209982.1	F:ATP binding; C:microtubule; C:axoneme; P:microtubule-based movement; F:minus-end-directed microtubule motor activity; C:dynein complex; F:dynein intermediate chain binding; F:dynein light intermediate chain binding; C:9+2 motile cilium		9	F:GO:0005524; C:GO:0005874; C:GO:0005930; P:GO:0007018; F:GO:0008569; C:GO:0030286; F:GO:0045505; F:GO:0051959; C:GO:0097729		NP_001104482.3	55	F	Enriched	2	0.110815	75		45392.6	0.110815	0
LOC103315909		45309	520	5	28	XM_008206922.4	XP_008205144.1	C:membrane		1	C:GO:0016020				F	Enriched	2	0.442723	Not Found(0)		44762.7	0.442723	0
LOC103316015		45211	0	12	6	XM_032596102.1	XP_032451993.1	F:kinase activity; P:phosphorylation		2	F:GO:0016301; P:GO:0016310				F	Enriched	3	1.55435	Not Found(0)		45193	1.55435	2
LOC100118976	NV13264	44374	0	6	6	XM_001602784.6	XP_001602834.3	C:nucleosome; F:DNA binding; P:nucleosome assembly		3	C:GO:0000786; F:GO:0003677; P:GO:0006334				F	Enriched	2	0.462201	2		44362	0.462201	0
LOC103315718		42891	10	6	0	XM_008205957.4	XP_008204179.1								F	Enriched	2	0.185501	17		42875	0.185501	0
LOC103316171		42054.6	0	4	10	XM_008208392.3	XP_008206614.1	C:cellular anatomical entity		1	C:GO:0110165				F	Enriched	3	0.725544	Not Found(0)		42040.6	0.725544	1
LOC100123663	NV12854	41473	0	2	12	XM_001608026.6	XP_001608076.1								F	Enriched	2	1.03e-06	Not Found(0)		41459	1.03e-06	0
LOC100678319		41339	2	2	0	XM_003427275.4	XP_003427323.1	C:membrane		1	C:GO:0016020				F	Enriched	3	0.0500587	Not Found(0)		41335	0.0500587	0
LOC100679543		41123	14	101	188	XM_003426384.4	XP_003426432.1	C:membrane		1	C:GO:0016020				F	Enriched	2	0.308861	Not Found(0)		40822.2	0.308861	0
LOC100680417		40187	0	0	0	XM_003424170.5	XP_003424218.1								F	Unique	3	1.52338	Not Found(0)		40187	1.52338	2
LOC100120910	NV16841	39846	9	208	151	XM_008212675.4	XP_008210897.2	P:metabolic process; F:oxidoreductase activity, acting on the aldehyde or oxo group of donors; C:cellular anatomical entity	Acting on the aldehyde or oxo group of donors; Oxidoreductases	3	P:GO:0008152; F:GO:0016903; C:GO:0110165	EC:1.2; EC:1	NP_730167.2	28.1	F	Enriched	3	0.301304	3		39481.4	0.301304	0
LOC100115767	NV11286	39774	22	0	0	XM_001600348.5	XP_001600398.3								F	Enriched	3	0.0374731	Not Found(0)		39752	0.0374731	0
LOC100678102		39700	20	12	26	XM_003425859.5	XP_003425907.1	F:zinc ion binding; C:membrane		2	F:GO:0008270; C:GO:0016020		NP_611511.3	28.4	F	Enriched	2	0.169398	2		39642.1	0.169398	0
LOC100121388	NV13442	39270	0	193	166	XM_031924115.2	XP_031779975.1	F:actin binding; C:membrane; P:protein ubiquitination		3	F:GO:0003779; C:GO:0016020; P:GO:0016567		NP_001015100.2	47	F	Enriched	2	0.142588	8		38914.3	0.142588	0
LOC100115561	NV17458	37221.5	2	78	25	XM_031929354.2	XP_031785214.2	F:oxoglutarate dehydrogenase (succinyl-transferring) activity; P:tricarboxylic acid cycle; F:thiamine pyrophosphate binding	Acting on the aldehyde or oxo group of donors; Oxidoreductases; Acting on the aldehyde or oxo group of donors; Oxoglutarate dehydrogenase (succinyl-transferring)	3	F:GO:0004591; P:GO:0006099; F:GO:0030976	EC:1.2; EC:1; EC:1.2.4; EC:1.2.4.2	NP_788520.2	49.1	F	Enriched	2	0.105762	Not Found(0)		37116.8	0.105762	0
LOC100123853	NV10863	37002	4	16	15	XM_001607561.6	XP_001607611.1	C:cellular anatomical entity		1	C:GO:0110165		NP_573101.1	36.8	F	Enriched	1	0.373231	4		36967	0.373231	0
LOC103315580		36972	47	497	69	XM_008205177.4	XP_008203399.1	F:monoatomic ion channel activity; P:monoatomic ion transport; C:membrane		3	F:GO:0005216; P:GO:0006811; C:GO:0016020				F	Enriched	2	2.50762	Not Found(0)		36369	2.50762	3
LOC103317745		36560	0	5	25	XM_008216592.4	XP_008214814.1								F	Enriched	3	0.346706	Not Found(0)		36530	0.346706	0
LOC100679584		36544.5	10	2	4	XM_031924163.2	XP_031780023.2	C:bicellular tight junction; C:membrane		2	C:GO:0005923; C:GO:0016020				F	Enriched	3	0.225698	Not Found(0)		36528.5	0.225698	0
LOC100680314		34997	389	9	6	XM_003423889.4	XP_003423937.2	F:oxidoreductase activity		1	F:GO:0016491				F	Enriched	2	0.706019	Not Found(0)		34597.6	0.706019	1
LOC103317809		34761.5	12	19	15	XM_008217226.4	XP_008215448.1								F	Enriched	2	0.318439	Not Found(0)		34715.6	0.318439	0
LOC116738572		34005	12	10	13	XM_032599459.1	XP_032455350.1	F:peptidase activity; C:membrane	Acting on peptide bonds (peptidases); Hydrolases	2	F:GO:0008233; C:GO:0016020	EC:3.4; EC:3			F	Enriched	2	1.89611	Not Found(0)		33970	1.89611	2
LOC100119707	NV16813	33730	0	18	22	XM_001603384.5	XP_001603434.1	F:L-lactate dehydrogenase activity; C:cytoplasm; P:carboxylic acid metabolic process	Acting on the CH-OH group of donors; Oxidoreductases; Acting on the CH-OH group of donors; L-lactate dehydrogenase	3	F:GO:0004459; C:GO:0005737; P:GO:0019752	EC:1.1; EC:1; EC:1.1.1; EC:1.1.1.27	NP_476581.1	51.2	F	Enriched	1	0.296113	4		33690	0.296113	0
LOC100115568	NV17735	33706.1	4.14	200.21	146	XM_008219753.4	XP_008217975.1	F:calcium ion binding; C:plasma membrane; P:homophilic cell adhesion via plasma membrane adhesion molecules		3	F:GO:0005509; C:GO:0005886; P:GO:0007156		NP_650554.3	39.9	F	Enriched	2	0.576781	Not Found(0)		33359.4	0.576781	1
LOC100123861	NV10310	33231.5	0	27	14	XM_001607573.5	XP_001607623.1								F	Enriched	1	0.309962	Not Found(0)		33190.6	0.309962	0
LOC100679689		33105	0	2	0	XM_003425726.4	XP_003425774.2								F	Enriched	3	0.137543	Not Found(0)		33103	0.137543	0
LOC100119379	NV15938	32442	48	90	39.5	XM_001603116.6	XP_001603166.1	F:protein serine/threonine kinase activity; F:ATP binding; P:protein phosphorylation	Transferring phosphorus-containing groups; Transferring phosphorus-containing groups; Transferases	3	F:GO:0004674; F:GO:0005524; P:GO:0006468	EC:2.7.1; EC:2.7; EC:2	NP_608999.2	53.7	F	Enriched	2	0.0774538	26		32265.5	0.0774538	0
LOC100679844		31617	7	242	195	XM_003424483.4	XP_003424531.2	C:membrane		1	C:GO:0016020				F	Enriched	3	0.0830139	Not Found(0)		31179.1	0.0830139	0
LOC103316202		31184	4	28	15	XM_008208780.4	XP_008207002.1	C:phosphopyruvate hydratase complex; F:magnesium ion binding; F:phosphopyruvate hydratase activity; P:glycolytic process	Carbon-oxygen lyases; Phosphopyruvate hydratase; Carbon-oxygen lyases; Lyases	4	C:GO:0000015; F:GO:0000287; F:GO:0004634; P:GO:0006096	EC:4.2.1; EC:4.2.1.11; EC:4.2; EC:4	NP_477421.1	51.6	F	Enriched	2	0.181844	3		31137.1	0.181844	0
LOC100115883	NV16259	30744	49	80	104	XM_008210642.4	XP_008208864.1	F:serine-type endopeptidase activity; F:ATP binding; C:microtubule; C:axoneme; P:proteolysis; P:microtubule-based movement; F:minus-end-directed microtubule motor activity; C:dynein complex; F:dynein intermediate chain binding; F:dynein light intermediate chain binding; C:9+2 motile cilium	Acting on peptide bonds (peptidases); Acting on peptide bonds (peptidases); Hydrolases	11	F:GO:0004252; F:GO:0005524; C:GO:0005874; C:GO:0005930; P:GO:0006508; P:GO:0007018; F:GO:0008569; C:GO:0030286; F:GO:0045505; F:GO:0051959; C:GO:0097729	EC:3.4.21; EC:3.4; EC:3	NP_524424.2	57.6	F	Enriched	3	0.0817843	7		30512.8	0.0817843	0
LOC103317701		30207	0	0	0	XM_008216370.4	XP_008214592.1								F	Unique	3	0.309457	Not Found(0)		30207	0.309457	0
LOC103315804		30179	30	20	12	XM_031927929.2	XP_031783789.1								F	Enriched	2	1.59918	Not Found(0)		30117.1	1.59918	2
LOC100120847	NV14342	29666.7	2	4	6	XM_008205331.3	XP_008203553.1								F	Enriched	3	1.57943	Not Found(0)		29654.7	1.57943	2
LOC100119857	NV14870	29415	15	152	111	XM_008206655.3	XP_008204877.1	P:MAPK cascade; F:MAP kinase activity; F:ATP binding; P:protein phosphorylation; P:response to external stimulus; P:cellular response to stress; F:protein serine kinase activity	Transferring phosphorus-containing groups; Mitogen-activated protein kinase; Transferring phosphorus-containing groups; Transferases	7	P:GO:0000165; F:GO:0004707; F:GO:0005524; P:GO:0006468; P:GO:0009605; P:GO:0033554; F:GO:0106310	EC:2.7.1; EC:2.7.11.24; EC:2.7; EC:2	NP_001188569.1	56.3	F	Enriched	2	0.0647557	15		29139.6	0.0647557	0
LOC100679417		28759	55	77.11	28	XM_008218467.3	XP_008216689.1	F:structural constituent of cuticle		1	F:GO:0042302		NP_001263006.1	40.4	F	Enriched	1	0.178273	4		28599.8	0.178273	0
LOC103315588		28386	0	1	5	XM_008205289.2	XP_008203511.1	C:extracellular space		1	C:GO:0005615		NP_608668.2	41.7	F	Enriched	3	0.117669	Not Found(0)		28380	0.117669	0
LOC100679982		27319	60	16	23	XM_008213104.4	XP_008211326.1								F	Enriched	4	0.286285	1		27220.4	0.286285	0
LOC116738461		27018	12	17	4	XM_032601324.1	XP_032457215.1	C:membrane; C:membrane		2	C:GO:0016020; C:GO:0016020				F	Enriched	2	0.37614	9		26985	0.37614	0
LOC100123778	NV14122	26916	12	31	14	XM_008204777.3	XP_008202999.3	F:ATP binding; C:cytoplasm; C:microtubule; P:microtubule-based movement; F:minus-end-directed microtubule motor activity; C:dynein complex		6	F:GO:0005524; C:GO:0005737; C:GO:0005874; P:GO:0007018; F:GO:0008569; C:GO:0030286		NP_647937.2	48.5	F	Enriched	4	0.130959	53		26859.1	0.130959	0
LOC103317413		26610	2	0	2	XM_008215284.4	XP_008213506.1								F	Enriched	2	12.6923	Not Found(0)		26606	12.6923	13
LOC100123488	NV13713	25834	3	30	59	XM_001607083.4	XP_001607133.1						NP_648515.1	33	F	Enriched	3	0.187443	3		25742.3	0.187443	0
LOC100119183	NV17431	25331.5	0	39.33	43.17	XM_031923262.2	XP_031779122.1	C:membrane		1	C:GO:0016020				F	Enriched	3	0.0389844	Not Found(0)		25249.3	0.0389844	0
LOC103317516		24675	71	29	2	XM_008215768.3	XP_008213990.1								F	Enriched	3		Not Found(0)		24573.4		-25565
LOC103317736		24584.5	49	57	57	XM_008216524.4	XP_008214746.1	C:plasma membrane; C:membrane; C:membrane; P:sensory perception of taste		4	C:GO:0005886; C:GO:0016020; C:GO:0016020; P:GO:0050909				F	Enriched	3	0.653189	Not Found(0)		24422.6	0.653189	1
LOC100121809	NV14931	24355	0	0	0	XM_001607267.5	XP_001607317.1								F	Unique	2	0.268179	Not Found(0)		24355	0.268179	0
LOC100680266		24231	12	20	6	XM_003427761.3	XP_003427809.1								F	Enriched	1	0.0810429	Not Found(0)		24193.1	0.0810429	0
LOC100122593	NV10166	23958	2	1	0	XM_001606155.6	XP_001606205.2	C:mitochondrial outer membrane; F:voltage-gated monoatomic anion channel activity; F:porin activity; P:inorganic anion transport; C:pore complex; P:monoatomic anion transmembrane transport		6	C:GO:0005741; F:GO:0008308; F:GO:0015288; P:GO:0015698; C:GO:0046930; P:GO:0098656		NP_476813.1	31.8	F	Enriched	1	0.391004	Not Found(0)		23955	0.391004	0
LOC100122885	NV10188	23923.8	12	315	244	XM_016990189.2	XP_016845678.1	F:GTPase activator activity; P:regulation of catalytic activity; P:regulation of small GTPase mediated signal transduction		3	F:GO:0005096; P:GO:0050790; P:GO:0051056		NP_001285179.1	64.1	F	Enriched	3	0.233726	Not Found(0)		23366.1	0.233726	0
LOC100216322		23822	4	110	133	NM_001141960.1	NP_001135432.1	F:microtubule binding		1	F:GO:0008017				F	Enriched	2	0.0739294	4		23577.5	0.0739294	0
LOC103316514		23333	63	64	53	XM_008210510.4	XP_008208732.1								F	Enriched	2	0.180518	Not Found(0)		23154.4	0.180518	0
LOC100678577		23262.8	28	72	65	XM_031929527.1	XP_031785387.1	C:membrane; C:membrane		2	C:GO:0016020; C:GO:0016020				F	Enriched	2	0.503169	Not Found(0)		23098.9	0.503169	1
LOC100680117		23008	0	2	5	XM_008209145.3	XP_008207367.1								F	Enriched	5	0.0869565	Not Found(0)		23001	0.0869565	0
LOC100678333		22948	197	44	50	XM_016986882.3	XP_016842371.1						NP_001259713.1	27.3	F	Enriched	2	0.206109	8		22660.6	0.206109	0
LOC100119899	NV16768	22905	0	14	0	XM_001603552.6	XP_001603602.1								F	Enriched	1	0.406184	Not Found(0)		22891	0.406184	0
LOC100170120		22537	6	0	8	NM_001129817.2	NP_001123289.2	F:calcium ion binding		1	F:GO:0005509		NP_001247087.1	35.4	True, Gene Missing	Enriched	2		Not Found(0)		22523		-25565
LOC100117449	NV19252	22536	0	18	24	XM_001601636.5	XP_001601686.1	P:cilium movement; C:axoneme; F:hydrolase activity; P:inner dynein arm assembly	Hydrolases	4	P:GO:0003341; C:GO:0005930; F:GO:0016787; P:GO:0036159	EC:3	NP_649495.1	20.8	F	Enriched	2	0.0415387	Not Found(0)		22494.1	0.0415387	0
LOC100678382		22485	79	14	11	XM_003426401.5	XP_003426449.1						NP_609402.1	35.7	F	Enriched	2	1.31795	6		22381.5	1.31795	1
LOC100123839	NV10305	22246	0	0	0	XM_001607537.6	XP_001607587.2								F	Unique	3	0.779316	Not Found(0)		22246	0.779316	1
LOC100117765	NV15758	22113	4	159	271	XM_016985085.3	XP_016840574.1	F:aldose 1-epimerase activity; P:galactose metabolic process; F:carbohydrate binding	Racemases and epimerases; Isomerases; Aldose 1-epimerase; Racemases and epimerases	3	F:GO:0004034; P:GO:0006012; F:GO:0030246	EC:5.1; EC:5; EC:5.1.3.3; EC:5.1.3	NP_648026.1	40.8	F	Enriched	2	0.474657	Not Found(0)		21687.4	0.474657	0
LOC100680121		21954	14	55	4	XM_003427385.4	XP_003427433.1	C:membrane		1	C:GO:0016020				F	Enriched	2	1.10656	Not Found(0)		21881.2	1.10656	1
LOC103316478		21676.4	389	142	456	XM_008210171.2	XP_008208393.2	C:membrane; C:membrane; P:transmembrane transport		3	C:GO:0016020; C:GO:0016020; P:GO:0055085				F	Enriched	3	1.08439	Not Found(0)		20732.4	1.08439	1
LOC100114525	NV16145	21549	218	111	397	XM_001599461.5	XP_001599511.2	F:ATP binding; F:ATP hydrolysis activity	Acting on acid anhydrides; Acting on acid anhydrides; Hydrolases; Nucleoside-triphosphate phosphatase	2	F:GO:0005524; F:GO:0016887	EC:3.6.1; EC:3.6; EC:3; EC:3.6.1.15	NP_570054.2	32.1	F	Enriched	2	0.401241	6		20846.7	0.401241	0
LOC100118850	NV10648	21500	6	62	66	XM_016985679.3	XP_016841168.1						NP_001286656.1	51.3	F	Enriched	2	0.0962461	7		21366.8	0.0962461	0
LOC100121926	NV16399	20985	4	2	0	XM_001605485.5	XP_001605535.1	C:mitochondrial respiratory chain complex IV; P:mitochondrial electron transport, cytochrome c to oxygen		2	C:GO:0005751; P:GO:0006123		NP_001260708.1	47.4	F	Enriched	2	0.5336	Not Found(0)		20979	0.5336	1
LOC100679591		20964	0	0	0	XM_008214424.1	XP_008212646.1	F:microtubule motor activity; F:ATP binding; P:microtubule-based movement; F:microtubule binding		4	F:GO:0003777; F:GO:0005524; P:GO:0007018; F:GO:0008017		NP_611260.1	33.8	F	Unique	2	0.575025	1		20964	0.575025	1
LOC100680437		20892	2	0	0	XM_008209163.3	XP_008207385.1								F	Enriched	2	2.31451	Not Found(0)		20890	2.31451	2
LOC100119909	NV12418	20686	82	157	483	XM_008218223.3	XP_008216445.1	C:motile cilium		1	C:GO:0031514				F	Enriched	3	0.169861	2		19988.3	0.169861	0
LOC100680329		20570.2	11.33	8	15	XM_008215869.2	XP_008214091.1								F	Enriched	1	0.885118	Not Found(0)		20536	0.885118	1
LOC100123334	NV11743	20511	44	19	40	XM_008214423.4	XP_008212645.1	C:axonemal dynein complex; P:axonemal dynein complex assembly		2	C:GO:0005858; P:GO:0070286		NP_572445.1	27.9	F	Enriched	3	0.0519287	Not Found(0)		20408.5	0.0519287	0
LOC100678744		20388	0	7	1	XM_003427070.5	XP_003427118.1	C:membrane		1	C:GO:0016020				F	Enriched	1	0.192693	3		20380	0.192693	0
LOC100119112	NV50104	20304	14	70	110	XM_003423994.5	XP_003424042.3	C:mitochondrial inner membrane; P:tricarboxylic acid cycle; F:succinate dehydrogenase (ubiquinone) activity; P:electron transport chain; F:flavin adenine dinucleotide binding	Acting on the CH-CH group of donors; Acting on the CH-CH group of donors; Oxidoreductases; Succinate dehydrogenase (quinone)	5	C:GO:0005743; P:GO:0006099; F:GO:0008177; P:GO:0022900; F:GO:0050660	EC:1.3.5; EC:1.3; EC:1; EC:1.3.5.1	NP_477210.1	62.3	F	Enriched	3	0.0311885	4		20111.8	0.0311885	0
LOC100679686		20270.5	26	14	10	XM_003423999.5	XP_003424047.2								F	Enriched	2	4.17481	Not Found(0)		20220.6	4.17481	4
LOC100120277	NV18018	20177	0	0	0	XM_008215642.4	XP_008213864.1	F:protein serine/threonine kinase activity; F:ATP binding; P:protein phosphorylation	Transferring phosphorus-containing groups; Transferring phosphorus-containing groups; Transferases	3	F:GO:0004674; F:GO:0005524; P:GO:0006468	EC:2.7.1; EC:2.7; EC:2	NP_001260307.1	38.2	F	Unique	2	0.207698	29		20177	0.207698	0
LOC100115217	NV15202	19947	36	7	10	XM_008217900.4	XP_008216122.1	F:protein serine/threonine kinase activity; F:ATP binding; P:protein phosphorylation	Transferring phosphorus-containing groups; Transferring phosphorus-containing groups; Transferases	3	F:GO:0004674; F:GO:0005524; P:GO:0006468	EC:2.7.1; EC:2.7; EC:2	NP_650732.1	58.5	F	Enriched	2	0.145406	18		19894.1	0.145406	0
LOC103318068		19370	0	0	10	XM_008219202.1	XP_008217424.1	F:metal ion binding		1	F:GO:0046872		NP_788435.1	45.2	F	Enriched	2	0.061034	Not Found(0)		19360	0.061034	0
LOC103316396		18969.5	0	0	0	XM_008209879.2	XP_008208101.1								F	Unique	3		Not Found(0)		18969.5		-25565
LOC100120046	NV10070	18950	18	22	0	XM_001603678.5	XP_001603728.2	F:DNA binding; F:protein tyrosine phosphatase activity; C:nucleus; C:chromosome; P:chromatin organization; P:protein dephosphorylation; P:regulation of exit from mitosis; F:protein tyrosine/serine/threonine phosphatase activity; F:methyltransferase activity; F:zinc ion binding; P:anatomical structure morphogenesis; P:histone lysine methylation; P:response to chemical; P:neuron development; P:cell…	Transferring one-carbon groups; Acting on ester bonds; Protein-tyrosine-phosphatase; Transferases; Hydrolases; Transferring one-carbon groups; Acting on ester bonds	15	F:GO:0003677; F:GO:0004725; C:GO:0005634; C:GO:0005694; P:GO:0006325; P:GO:0006470; P:GO:0007096; F:GO:0008138; F:GO:0008168; F:GO:0008270; P:GO:0009653; P:GO:0034968; P:GO:0042221; P:GO:0048666; P:GO:0051301	EC:2.1; EC:3.1; EC:3.1.3.48; EC:2; EC:3; EC:2.1.1; EC:3.1.3	NP_001285722.1	50.1	True, Gene Missing	Enriched	2		Not Found(0)		18910.1		-25565
LOC103315505		18452.5	108	41	63	XM_008204781.4	XP_008203003.1	F:DNA-dependent protein kinase activity; F:ATP binding; C:nucleus; P:double-strand break repair via nonhomologous end joining; P:phosphorylation	Transferring phosphorus-containing groups; Transferring phosphorus-containing groups; Transferases	5	F:GO:0004677; F:GO:0005524; C:GO:0005634; P:GO:0006303; P:GO:0016310	EC:2.7.1; EC:2.7; EC:2			F	Enriched	2	1.0736	Not Found(0)		18242.9	1.0736	1
LOC100678079		18414	0	3	8	XM_003424333.3	XP_003424381.1	C:membrane		1	C:GO:0016020				F	Enriched	2	0.540449	Not Found(0)		18403	0.540449	1
LOC100678390		18292	4	54	48	XM_003425266.5	XP_003425314.1	C:motile cilium		1	C:GO:0031514				F	Enriched	4	0.0471154	Not Found(0)		18186.6	0.0471154	0
LOC100122344	NV12276	18282	94	60	70	XM_001605896.6	XP_001605946.3						NP_650569.1	30.5	F	Enriched	2	0.182561	7		18060.7	0.182561	0
LOC100123575	NV12389	18164	371	49	68	XM_001607180.5	XP_001607230.2	P:axoneme assembly		1	P:GO:0035082		NP_001104357.1	28.4	F	Enriched	2	0.805081	9		17688.8	0.805081	1
LOC116416910		18101	1	1	0	XM_031927295.2	XP_031783155.1	F:oxidoreductase activity, acting on the CH-OH group of donors, NAD or NADP as acceptor	Acting on the CH-OH group of donors; Oxidoreductases; Acting on the CH-OH group of donors	1	F:GO:0016616	EC:1.1; EC:1; EC:1.1.1	NP_650696.1	31.8	F	Enriched	2	0.116323	12		18099	0.116323	0
LOC100680253		17783	9	11	2	XM_003428042.5	XP_003428090.1								F	Enriched	3	0.347718	Not Found(0)		17761	0.347718	0
LOC103315514		17723	8	21	8	XM_008204886.4	XP_008203108.1								F	Enriched	2	0.46433	Not Found(0)		17686.1	0.46433	0
LOC100123689	NV11799	16941	7	24	26	XM_031922671.2	XP_031778531.1	C:motile cilium		1	C:GO:0031514		NP_573101.1	31	F	Enriched	1	0.0257523	2		16884.2	0.0257523	0
LOC100680158		16600	63	51	58	XM_008206918.3	XP_008205140.3	F:protein dimerization activity		1	F:GO:0046983		NP_611229.2	24.6	F	Enriched	2	0.271791	6		16429.8	0.271791	0
LOC100114223	NV17669	16569	2	18	46	XM_008206625.2	XP_008204847.1	F:ATP binding; C:cytoplasm; C:microtubule; P:microtubule-based movement; F:minus-end-directed microtubule motor activity; C:dynein complex		6	F:GO:0005524; C:GO:0005737; C:GO:0005874; P:GO:0007018; F:GO:0008569; C:GO:0030286		NP_523591.2	39.5	True, Gene Missing	Enriched	4		Not Found(0)		16503.3		-25565
LOC103315915		16498	0	0	6	XM_008206941.4	XP_008205163.1								F	Enriched	3	0.490333	Not Found(0)		16492	0.490333	0
LOC100680304		16445	14	11	30	XM_003424756.5	XP_003424804.1								F	Enriched	1	0.0154023	Not Found(0)		16390.2	0.0154023	0
LOC100120767	NV11124	16427	0	4	0	XM_032596716.1	XP_032452607.1								F	Enriched	2	0.299654	Not Found(0)		16423	0.299654	0
LOC103316672		16410.5	14	36	34	XM_008211697.4	XP_008209919.1								F	Enriched	1	0.301146	Not Found(0)		16326.9	0.301146	0
LOC100679191		16295	0	0	0	XM_008219401.4	XP_008217623.1	C:membrane		1	C:GO:0016020				F	Unique	1	0.386981	Not Found(0)		16295	0.386981	0
LOC100119104	NV17026	16214.5	0	0	0	XM_001601152.5	XP_001601202.1	C:MICOS complex		1	C:GO:0061617				F	Unique	2	0.0957599	Not Found(0)		16214.5	0.0957599	0
LOC103316019		16168.5	0	0	0	XM_008207507.4	XP_008205729.1	F:acetyltransferase activity	Acyltransferases; Transferases; Acyltransferases	1	F:GO:0016407	EC:2.3; EC:2; EC:2.3.1	NP_610018.1	29.4	F	Unique	2	0.520299	2		16168.5	0.520299	1
LOC100117130	NV13119	16101	0	0	0	XM_001601408.4	XP_001601458.2	P:protein modification process		1	P:GO:0036211		NP_609069.1	32.6	F	Unique	2	0.0518413	13		16101	0.0518413	0
LOC116418037		15904.2	4.93	2.42	2.44	XM_031933218.1	XP_031789078.1	F:nucleic acid binding; P:DNA integration; C:membrane		3	F:GO:0003676; P:GO:0015074; C:GO:0016020				F	Enriched	2	1.11826	Not Found(0)		15894.4	1.11826	1
LOC100680466		15662	34	450	97	XM_003426444.5	XP_003426492.1	F:guanylate cyclase activity; F:protein kinase activity; F:ATP binding; P:cGMP biosynthetic process; P:protein phosphorylation; P:intracellular signal transduction	Transferring phosphorus-containing groups; Transferring phosphorus-containing groups; Transferases; Lyases; Phosphorus-oxygen lyases; Guanylate cyclase	6	F:GO:0004383; F:GO:0004672; F:GO:0005524; P:GO:0006182; P:GO:0006468; P:GO:0035556	EC:2.7.1; EC:2.7; EC:2; EC:4; EC:4.6; EC:4.6.1.2			F	Enriched	2	3.48595	Not Found(0)		15101.8	3.48595	3
LOC103316759		15544	0	0	4	XM_008212214.4	XP_008210436.1	F:protein heterodimerization activity		1	F:GO:0046982				F	Enriched	2	0.162974	Not Found(0)		15540	0.162974	0
LOC100677895		15540	0	174	224	XM_008213841.4	XP_008212063.1								F	Enriched	2	0.988826	Not Found(0)		15151.9	0.988826	1
LOC100123692	NV10818	15529	9	55	82	XM_001607334.6	XP_001607384.2	C:proteasome regulatory particle, base subcomplex; F:enzyme regulator activity; P:regulation of protein catabolic process; P:regulation of catalytic activity		4	C:GO:0008540; F:GO:0030234; P:GO:0042176; P:GO:0050790		NP_649158.1	45.5	F	Enriched	2	0.450359	4		15384.4	0.450359	0
LOC103315482		15477	2	4	6	XM_008204577.3	XP_008202799.1	F:carbonate dehydratase activity; F:zinc ion binding	Carbon-oxygen lyases; Carbonic anhydrase; Carbon-oxygen lyases; Lyases	2	F:GO:0004089; F:GO:0008270	EC:4.2.1; EC:4.2.1.1; EC:4.2; EC:4	NP_572497.1	33.5	F	Enriched	1	0.260526	17		15465	0.260526	0
LOC100123550	NV14072	15321	17	15	32	XM_001607150.6	XP_001607200.1						NP_647729.1	30.8	F	Enriched	3	0.393315	14		15257.3	0.393315	0
LOC100677800		15273	28	201	114	XM_003425824.5	XP_003425872.2								F	Enriched	2	2.9241	Not Found(0)		14937.5	2.9241	3
LOC103318161		15073	26	230	74	XM_008219774.4	XP_008217996.1	P:cellular process		1	P:GO:0009987				F	Enriched	3	0.276765	Not Found(0)		14750.1	0.276765	0
LOC103317229		15029	0	6	15	XM_031922565.2	XP_031778425.1	P:protein polyglutamylation		1	P:GO:0018095		NP_648536.1	33.3	F	Enriched	2	0.169157	Not Found(0)		15008	0.169157	0
LOC100117896	NV12142	14949.5	22	48	208	XM_008218638.3	XP_008216860.1						NP_001188976.1	53.2	F	Enriched	4	0.103816	Not Found(0)		14676.6	0.103816	0
LOC100120584	NV10687	14837	0	6	2	XM_008208790.1	XP_008207012.1						NP_610838.1	21.3	True, Gene Missing	Enriched	2		Not Found(0)		14829		-25565
LOC100680025		14795	17	79	56	XM_003425578.5	XP_003425626.2	C:axonemal dynein complex; P:axonemal dynein complex assembly		2	C:GO:0005858; P:GO:0070286				F	Enriched	3	0.591039	Not Found(0)		14644.5	0.591039	1
LOC103317835		14707	0	12	7	XM_008217563.4	XP_008215785.1	C:membrane		1	C:GO:0016020				F	Enriched	1	20.8549	Not Found(0)		14688	20.8549	21
LOC100678761		14643	65	16	34	XM_003424705.4	XP_003424753.2	F:DNA binding; F:NAD+ ADP-ribosyltransferase activity; C:nucleus; P:obsolete protein ADP-ribosylation; P:nitrogen compound metabolic process; F:zinc ion binding; F:transferase activity; F:glycosyltransferase activity; P:macromolecule metabolic process; P:primary metabolic process; F:metal ion binding		11	F:GO:0003677; F:GO:0003950; C:GO:0005634; P:GO:0006471; P:GO:0006807; F:GO:0008270; F:GO:0016740; F:GO:0016757; P:GO:0043170; P:GO:0044238; F:GO:0046872				F	Enriched	2	16.8305	Not Found(0)		14528.9	16.8305	17
LOC100119732	NV16815	13958	3	3	0	XM_008212609.4	XP_008210831.1	C:membrane; F:oxidoreductase activity, acting on the CH-OH group of donors, NAD or NADP as acceptor; P:carboxylic acid metabolic process	Acting on the CH-OH group of donors; Oxidoreductases; Acting on the CH-OH group of donors	3	C:GO:0016020; F:GO:0016616; P:GO:0019752	EC:1.1; EC:1; EC:1.1.1	NP_476581.1	38.7	F	Enriched	2	0.0230531	Not Found(0)		13952	0.0230531	0
LOC103317856		13932.5	0	0	0	XM_008217792.3	XP_008216014.1	F:transmembrane signaling receptor activity; F:extracellular ligand-gated monoatomic ion channel activity; C:membrane; P:monoatomic ion transmembrane transport		4	F:GO:0004888; F:GO:0005230; C:GO:0016020; P:GO:0034220				F	Unique	1	1.53349	Not Found(0)		13932.5	1.53349	2
LOC100678999		13927	0	3	0	XM_008204952.2	XP_008203174.1								F	Enriched	4	14.2653	Not Found(0)		13924	14.2653	14
LOC103317741		13795	10	18	25	XM_031924792.2	XP_031780652.1	C:membrane		1	C:GO:0016020		NP_001189302.1	27.6	True, Gene Missing	Enriched	2		Not Found(0)		13742.2		-25565
LOC103316481		13767	0	0	0	XM_008210229.2	XP_008208451.1								F	Unique	4	0.0108993	Not Found(0)		13767	0.0108993	0
LOC100117374	NV15752	13649	18	18	66	XM_008208455.3	XP_008206677.1	F:ATP binding; C:cytoplasm; C:microtubule; P:microtubule-based movement; F:minus-end-directed microtubule motor activity; C:dynein complex		6	F:GO:0005524; C:GO:0005737; C:GO:0005874; P:GO:0007018; F:GO:0008569; C:GO:0030286		NP_524541.3	48.2	True, Gene Missing	Enriched	2		Not Found(0)		13547.8		-25565
LOC103316055		13570	6	0	0	XM_008207649.4	XP_008205871.1								F	Enriched	2	0.187224	7		13564	0.187224	0
LOC100678270		13474	0	8	6	XM_003428010.4	XP_003428058.1	C:cytoplasm; F:metal ion binding		2	C:GO:0005737; F:GO:0046872				F	Enriched	2	0.210079	Not Found(0)		13460	0.210079	0
LOC103316258		13461	4	6	6	XM_008209268.4	XP_008207490.1	C:motile cilium		1	C:GO:0031514		NP_609402.1	56	F	Enriched	2	0.243174	11		13445	0.243174	0
LOC100117098	NV18372	13210	0	0	0	XM_008205061.4	XP_008203283.1	C:cytoplasm; C:microtubule organizing center		2	C:GO:0005737; C:GO:0005815				F	Unique	3	0.773891	Not Found(0)		13210	0.773891	1
LOC100121325	NV11427	13035	186	43	29	XM_001604881.4	XP_001604931.2	F:ATP binding; C:microtubule; C:axoneme; P:microtubule-based movement; F:minus-end-directed microtubule motor activity; C:dynein complex; F:dynein intermediate chain binding; F:dynein light intermediate chain binding; C:9+2 motile cilium		9	F:GO:0005524; C:GO:0005874; C:GO:0005930; P:GO:0007018; F:GO:0008569; C:GO:0030286; F:GO:0045505; F:GO:0051959; C:GO:0097729		NP_523591.2	55.1	True, Gene Missing	Enriched	3		Not Found(0)		12782		-25565
LOC100678352		12985	208	5	0	XM_003424916.5	XP_003424964.1	C:membrane		1	C:GO:0016020				F	Enriched	2	0.0061543	Not Found(0)		12775.4	0.0061543	0
LOC100119244	NV15934	12962	24	16	16	XM_008209846.3	XP_008208068.1						NP_610666.1	35.6	F	Enriched	1	0.649783	Not Found(0)		12906.2	0.649783	1
LOC100678394		12791	4	14	27	XM_031928739.2	XP_031784599.1								F	Enriched	3		Not Found(0)		12746.2		-25565
LOC100678674		12740	0	0	0	XM_003427452.4	XP_003427500.1								F	Unique	2	0.798774	Not Found(0)		12740	0.798774	1
LOC103315719		12699	317	2	0	XM_016982749.2	XP_016838238.1								F	Enriched	2	1.16354	Not Found(0)		12387.8	1.16354	1
LOC100120169	NV13772	12681	2	0	0	XM_008203947.4	XP_008202169.1	F:metal ion binding		1	F:GO:0046872				F	Enriched	2	0.224008	Not Found(0)		12679	0.224008	0
LOC100120669	NV13294	12676	2	46	94	XM_001604232.5	XP_001604282.3	P:cilium movement; C:cilium; P:outer dynein arm assembly		3	P:GO:0003341; C:GO:0005929; P:GO:0036158				True, Gene Missing	Enriched	2		Not Found(0)		12535.6		-25565
LOC100116841	NV15218	12528	3	11	0	XM_001601183.5	XP_001601233.3	C:cilium		1	C:GO:0005929		NP_730506.1	29.5	F	Enriched	2	1.62108	Not Found(0)		12514	1.62108	2
LOC100678343		12430	3	40	18	XM_003425436.5	XP_003425484.2								F	Enriched	3	1.31458	Not Found(0)		12369.3	1.31458	1
LOC103315576		12105	0	0	0	XM_008205128.4	XP_008203350.1								F	Unique	2	0.677761	Not Found(0)		12105	0.677761	1
LOC103317950		12076	48	7	2	XM_008218476.3	XP_008216698.1	C:membrane		1	C:GO:0016020		NP_729505.2	31.8	True, Gene Missing	Enriched	2		Not Found(0)		12019.3		-25565
LOC100114216	NV17364	12063	460	11	19	XM_031930491.1	XP_031786351.1	F:DNA-binding transcription factor activity; C:nucleus; P:regulation of DNA-templated transcription; F:zinc ion binding; F:sequence-specific DNA binding		5	F:GO:0003700; C:GO:0005634; P:GO:0006355; F:GO:0008270; F:GO:0043565		NP_611032.2	33.1	F	Enriched	2	0.0860849	Not Found(0)		11592.1	0.0860849	0
LOC100119363	NV13173	12001	5	40	24	XM_001603102.5	XP_001603152.1	P:localization		1	P:GO:0051179				True, Gene Missing	Enriched	2		Not Found(0)		11932.4		-25565
LOC100680006		11978	2	23	25	XM_008216372.4	XP_008214594.1								F	Enriched	4	2.76326	Not Found(0)		11928.2	2.76326	3
LOC100121678	NV13451	11863	0	4	2	XM_001605239.3	XP_001605289.1	F:ATP:ADP antiporter activity; C:mitochondrial inner membrane; P:mitochondrial ADP transmembrane transport; P:mitochondrial ATP transmembrane transport		4	F:GO:0005471; C:GO:0005743; P:GO:0140021; P:GO:1990544		NP_651703.1	53.1	F	Enriched	2	0.0350795	Not Found(0)		11857	0.0350795	0
LOC100117356	NV13124	11855	43	12	14	XM_001601569.5	XP_001601619.1	C:microtubule cytoskeleton; C:motile cilium; P:cilium assembly; P:cilium movement involved in cell motility		4	C:GO:0015630; C:GO:0031514; P:GO:0060271; P:GO:0060294		NP_523940.2	40	F	Enriched	2	0.367939	2		11786.4	0.367939	0
LOC100679554		11734	5	13	10	XM_008214785.4	XP_008213007.1	C:membrane		1	C:GO:0016020				F	Enriched	2		Not Found(0)		11706.1		-25565
LOC100680034		11720	0	4	4	XM_003428073.5	XP_003428121.1	C:extracellular region		1	C:GO:0005576				F	Enriched	1	0.26447	Not Found(0)		11712	0.26447	0
LOC100122340	NV10738	11672	11	219	42	XM_001607375.4	XP_001607425.1	F:DNA binding		1	F:GO:0003677		NP_651892.1	56.9	F	Enriched	1	0.0399111	Not Found(0)		11406.2	0.0399111	0
LOC100123639	NV12075	11370	11	80	61	XM_031926938.1	XP_031782798.1								F	Enriched	1	1.32914	Not Found(0)		11220	1.32914	1
LOC100677949		11357.9	83	6	18	XM_003425400.4	XP_003425448.2								F	Enriched	4	0.170793	2		11251.9	0.170793	0
LOC100679190		11357	20	71	128	XM_008214182.4	XP_008212404.1								F	Enriched	2	15.8029	Not Found(0)		11142.1	15.8029	16
LOC100678770		11236	22	6	20	XM_016988299.2	XP_016843788.1	F:guanyl-nucleotide exchange factor activity; P:small GTPase mediated signal transduction; P:regulation of catalytic activity		3	F:GO:0005085; P:GO:0007264; P:GO:0050790		NP_611800.1	37	F	Enriched	3	2.18911	Not Found(0)		11188.2	2.18911	2
LOC100121791	NV10124	11175	0	14	25	XM_031920951.2	XP_031776811.1	F:RNA binding		1	F:GO:0003723		NP_648497.2	50.6	True, Gene Missing	Enriched	2		Not Found(0)		11136.1		-25565
LOC100679966		11140	1	2	0	XM_003428072.4	XP_003428120.1								F	Enriched	2	0.614811	9		11137	0.614811	1
LOC100122034	NV50145	11013	10	121	154	XM_008219542.3	XP_008217764.1	F:ATP binding; C:cytoplasm; C:microtubule; P:microtubule-based movement; F:minus-end-directed microtubule motor activity; C:membrane; C:dynein complex		7	F:GO:0005524; C:GO:0005737; C:GO:0005874; P:GO:0007018; F:GO:0008569; C:GO:0016020; C:GO:0030286		NP_523591.2	56.9	True, Gene Missing	Enriched	4		Not Found(0)		10735.2		-25565
LOC100117703	NV12139	10803	57	23	14	NM_001167772.1	NP_001161244.1	C:mitochondrial inner membrane; P:tricarboxylic acid cycle; F:succinate dehydrogenase (ubiquinone) activity; F:electron transfer activity; P:electron transport chain; F:metal ion binding; F:2 iron, 2 sulfur cluster binding; F:3 iron, 4 sulfur cluster binding; F:4 iron, 4 sulfur cluster binding	Acting on the CH-CH group of donors; Acting on the CH-CH group of donors; Oxidoreductases; Succinate dehydrogenase (quinone)	9	C:GO:0005743; P:GO:0006099; F:GO:0008177; F:GO:0009055; P:GO:0022900; F:GO:0046872; F:GO:0051537; F:GO:0051538; F:GO:0051539	EC:1.3.5; EC:1.3; EC:1; EC:1.3.5.1	NP_477101.1	64.9	F	Enriched	2	0.0147017	Not Found(0)		10709.8	0.0147017	0
LOC103315908		10671	4	0	0	XM_008206917.4	XP_008205139.1	F:protein dimerization activity		1	F:GO:0046983		NP_001285695.1	19.4	True, Gene Missing	Enriched	1		Not Found(0)		10667		-25565
LOC100121303	NV16466	10539	8	6	4	XM_008211758.2	XP_008209980.1	F:ATP binding; C:cytoplasm; C:microtubule; P:microtubule-based movement; F:minus-end-directed microtubule motor activity; C:membrane; C:dynein complex		7	F:GO:0005524; C:GO:0005737; C:GO:0005874; P:GO:0007018; F:GO:0008569; C:GO:0016020; C:GO:0030286		NP_001015505.5	48.9	F	Enriched	2	0.154911	77		10521	0.154911	0
LOC103317886		10509	36	89	156	XM_008217867.3	XP_008216089.1								F	Enriched	4	0.0733592	Not Found(0)		10235.3	0.0733592	0
LOC103315584		10481.5	72.5	0	0	XM_008205227.4	XP_008203449.1								F	Enriched	2	0.0164519	Not Found(0)		10409.5	0.0164519	0
LOC100114559	NV15973	10386	4	22	10	XM_008209927.3	XP_008208149.1	F:monooxygenase activity; F:iron ion binding; C:membrane; F:oxidoreductase activity, acting on paired donors, with incorporation or reduction of molecular oxygen; F:heme binding	Oxidoreductases; Acting on paired donors, with incorporation or reduction of molecular oxygen. The oxygen incorporated need not be derived from O(2)	5	F:GO:0004497; F:GO:0005506; C:GO:0016020; F:GO:0016705; F:GO:0020037	EC:1; EC:1.14	NP_650782.1	31.1	F	Enriched	1	0.276547	1		10350.1	0.276547	0
LOC100679270		10082	14	102	72	XM_031931454.2	XP_031787314.1	C:membrane		1	C:GO:0016020				F	Enriched	3	11.8785	Not Found(0)		9897.44	11.8785	12
LOC100117483	NV15436	10036	10	0	0	XM_008207678.3	XP_008205900.1	C:radial spoke; P:cilium assembly; P:cilium movement involved in cell motility		3	C:GO:0001534; P:GO:0060271; P:GO:0060294		NP_611869.1	31.3	True, Gene Missing	Enriched	1		Not Found(0)		10026		-25565
LOC103317985		9930	0	2	1	XM_032600751.1	XP_032456642.1	C:membrane; F:metal ion binding		2	C:GO:0016020; F:GO:0046872				F	Enriched	2	2.4253	Not Found(0)		9927	2.4253	2
LOC103316594		9925	0	0	0	XM_008210862.4	XP_008209084.1								F	Unique	2	0.178401	Not Found(0)		9925	0.178401	0
LOC100680216		9811	4	75	33	XM_003427673.3	XP_003427721.1								F	Enriched	2	0.395121	Not Found(0)		9700.26	0.395121	0
LOC100123634	NV12074	9796	30	49	221	XM_001607254.5	XP_001607304.1								F	Enriched	1	0.527134	Not Found(0)		9504.91	0.527134	1
LOC100116364	NV16266	9547	60	23	69	XM_031930275.2	XP_031786135.1	C:membrane; F:transmembrane transporter activity; P:transmembrane transport		3	C:GO:0016020; F:GO:0022857; P:GO:0055085		NP_524150.1	43.8	F	Enriched	2	0.49151	Not Found(0)		9397.38	0.49151	0
LOC103316479		9444	8	23	12	XM_008210177.3	XP_008208399.2	P:negative regulation of cell population proliferation		1	P:GO:0008285				True, Gene Missing	Enriched	2		Not Found(0)		9401.19		-25565
LOC100115026	NV16152	9316	0	0	0	XM_008210394.4	XP_008208616.1	C:cytoplasm; C:cytoskeleton; C:cell projection		3	C:GO:0005737; C:GO:0005856; C:GO:0042995		NP_001368937.1	21.7	True, Gene Missing	Unique	2		Not Found(0)		9316		-25565
LOC100121292	NV18045	9251	4	32	13	XM_031922105.1	XP_031777965.1	F:nucleic acid binding		1	F:GO:0003676				F	Enriched	3	0.357586	18		9202.26	0.357586	0
LOC100679289		9249	0	0	2	XM_003426288.4	XP_003426336.1	C:membrane		1	C:GO:0016020				F	Enriched	1	9.77008	Not Found(0)		9247	9.77008	10
LOC100679041		9189	2	0	4	XM_008204610.4	XP_008202832.1	C:membrane		1	C:GO:0016020		NP_725237.1	33.5	F	Enriched	3	0.0393328	Not Found(0)		9183	0.0393328	0
LOC100679023		9186	26	87	66	XM_003424154.4	XP_003424202.2								F	Enriched	2	0.0639352	Not Found(0)		9010.42	0.0639352	0
LOC100118813	NV15841	9041	0	6	35	XM_032601720.1	XP_032457611.1	F:adenylate kinase activity; F:cytidylate kinase activity; F:ATP binding; P:phosphorylation; P:nucleoside monophosphate phosphorylation	Nucleoside-phosphate kinase; Adenylate kinase; Transferring phosphorus-containing groups; Transferases; Transferring phosphorus-containing groups; UMP/CMP kinase	5	F:GO:0004017; F:GO:0004127; F:GO:0005524; P:GO:0016310; P:GO:0046940	EC:2.7.4.4; EC:2.7.4.3; EC:2.7; EC:2; EC:2.7.4; EC:2.7.4.14			F	Enriched	3	0.929946	Not Found(0)		9000.19	0.929946	1
LOC100118129	NV17871	9015	264	49	82	XM_001602128.6	XP_001602178.2	F:protein-folding chaperone binding; P:axonemal dynein complex assembly		2	F:GO:0051087; P:GO:0070286		NP_648712.1	32.4	F	Enriched	2	0.0430303	Not Found(0)		8636.58	0.0430303	0
LOC100121018	NV50149	9002	36	39	22	XM_003425265.2	XP_003425313.2	F:calcium ion binding; C:membrane; F:oxidoreductase activity	Oxidoreductases	3	F:GO:0005509; C:GO:0016020; F:GO:0016491	EC:1	NP_001286485.1	59.7	F	Enriched	3	0.0861109	27		8906.03	0.0861109	0
LOC100120848	NV14597	8955	13	18	11	XM_001604396.6	XP_001604446.1	F:pyruvate dehydrogenase (acetyl-transferring) activity; P:acetyl-CoA biosynthetic process from pyruvate	Acting on the aldehyde or oxo group of donors; Oxidoreductases; Acting on the aldehyde or oxo group of donors; Pyruvate dehydrogenase (acetyl-transferring)	2	F:GO:0004739; P:GO:0006086	EC:1.2; EC:1; EC:1.2.4; EC:1.2.4.1	NP_651668.1	66.6	F	Enriched	1	0.252791	1		8913.2	0.252791	0
LOC100678265		8677.5	3	0	0	XM_003425127.5	XP_003425175.2	C:membrane		1	C:GO:0016020				F	Enriched	4	2.83571	4		8674.5	2.83571	3
LOC103316946		8621	2	0	4	XM_008213202.4	XP_008211424.1								F	Enriched	3	0.855721	Not Found(0)		8615	0.855721	1
LOC100121105	NV16843	8605	9	86	53	XM_001604641.5	XP_001604691.2	F:pyruvate dehydrogenase (acetyl-transferring) activity; P:acetyl-CoA biosynthetic process from pyruvate; C:intracellular membrane-bounded organelle	Acting on the aldehyde or oxo group of donors; Oxidoreductases; Acting on the aldehyde or oxo group of donors; Pyruvate dehydrogenase (acetyl-transferring)	3	F:GO:0004739; P:GO:0006086; C:GO:0043231	EC:1.2; EC:1; EC:1.2.4; EC:1.2.4.1	NP_726946.1	48.7	F	Enriched	2	0.388773	5		8459.5	0.388773	0
LOC103317893		8592	0	0	4	XM_008217907.4	XP_008216129.1								F	Enriched	3		Not Found(0)		8588		-25565
LOC100123314	NV11553	8536	60	215	108	XM_008213370.3	XP_008211592.1	F:protein kinase activity; F:ATP binding; P:protein phosphorylation	Transferring phosphorus-containing groups; Transferring phosphorus-containing groups; Transferases	3	F:GO:0004672; F:GO:0005524; P:GO:0006468	EC:2.7.1; EC:2.7; EC:2	NP_611359.1	36.4	F	Enriched	3	0.331351	Not Found(0)		8169.45	0.331351	0
LOC100679117		8380	2	12	10	XM_003426234.5	XP_003426282.1								F	Enriched	2	18.7948	Not Found(0)		8356.07	18.7948	19
LOC103315833		8366	1	0	0	XM_008206617.4	XP_008204839.1								F	Enriched	1	183.805	Not Found(0)		8365	183.805	184
LOC100118344	NV12900	8336	7	11	2	NM_001129747.2	NP_001123219.2	F:nucleic acid binding; F:RNA binding		2	F:GO:0003676; F:GO:0003723				F	Enriched	2	0.0551846	Not Found(0)		8316.05	0.0551846	0
LOC100117135	NV18373	8326	4	1	6	XM_008205062.2	XP_008203284.1	F:protein binding; C:nucleus; P:protein ubiquitination		3	F:GO:0005515; C:GO:0005634; P:GO:0016567		NP_731877.1	31.5	F	Enriched	1	0.903058	Not Found(0)		8315.01	0.903058	1
LOC100121003	NV15521	8292	10	2	18	XM_001604541.6	XP_001604591.1	P:protein peptidyl-prolyl isomerization; F:peptidyl-prolyl cis-trans isomerase activity; F:thiamine diphosphokinase activity; F:ATP binding; P:thiamine metabolic process; P:thiamine diphosphate biosynthetic process; F:kinase activity; P:phosphorylation; F:thiamine binding	Thiamine diphosphokinase; Peptidylprolyl isomerase; Cis-trans-isomerases; Transferring phosphorus-containing groups; Transferring phosphorus-containing groups; Transferases; Isomerases	9	P:GO:0000413; F:GO:0003755; F:GO:0004788; F:GO:0005524; P:GO:0006772; P:GO:0009229; F:GO:0016301; P:GO:0016310; F:GO:0030975	EC:2.7.6.2; EC:5.2.1.8; EC:5.2; EC:2.7.6; EC:2.7; EC:2; EC:5	NP_648697.1	44.5	F	Enriched	2	0.268995	Not Found(0)		8262.11	0.268995	0
LOC100680365		8214	166	23	39	XM_003425736.5	XP_003425784.1	C:mitochondrion; C:respiratory chain complex IV		2	C:GO:0005739; C:GO:0045277		NP_728295.1	44.9	F	Enriched	1	0.740289	25		7992.16	0.740289	1
LOC116417554		7936	103	7	24	XM_031931019.2	XP_031786879.1	C:membrane		1	C:GO:0016020				F	Enriched	2	1.55991	Not Found(0)		7804.23	1.55991	2
LOC116417676		7892	1	0	0	XM_031931962.2	XP_031787822.1	F:aminoacyl-tRNA hydrolase activity	Acting on ester bonds; Hydrolases; Aminoacyl-tRNA hydrolase; Acting on ester bonds	1	F:GO:0004045	EC:3.1; EC:3; EC:3.1.1.29; EC:3.1.1			F	Enriched	1	0.189166	Not Found(0)		7891	0.189166	0
LOC100117520	NV15010	7878	246	99	0	XM_008207122.4	XP_008205344.1	F:calcium ion binding		1	F:GO:0005509		NP_572437.2	33.9	F	Enriched	2	0.419648	2		7547.47	0.419648	0
LOC103316217		7850	0	2	10	XM_008208928.4	XP_008207150.1	C:membrane; F:transmembrane transporter activity; P:transmembrane transport		3	C:GO:0016020; F:GO:0022857; P:GO:0055085		NP_611234.1	23.7	F	Enriched	2	0.318824	Not Found(0)		7838.02	0.318824	0
LOC100677879		7847	194	53	88	XM_003428126.5	XP_003428174.2	C:membrane; C:membrane; F:transmembrane transporter activity; P:intracellular signal transduction; P:transmembrane transport		5	C:GO:0016020; C:GO:0016020; F:GO:0022857; P:GO:0035556; P:GO:0055085		NP_001261602.1	26.2	F	Enriched	2	2.37791	Not Found(0)		7525.72	2.37791	2
LOC100120108	NV13188	7752	16	34	31	XM_001603730.6	XP_001603780.2	F:calcium ion binding		1	F:GO:0005509		NP_611459.1	38.8	F	Enriched	2	0.347095	8		7671.84	0.347095	0
LOC100677807		7711.5	67	50	45	XM_003427984.5	XP_003428032.1	C:membrane		1	C:GO:0016020				F	Enriched	1	1.1778	Not Found(0)		7552.83	1.1778	1
LOC103317755		7652	0	37	8	XM_008216678.4	XP_008214900.1						NP_609145.2	38.3	F	Enriched	3	0.149262	9		7607.26	0.149262	0
LOC100118624	NV50271	7489.5	19	62	286	XM_031928981.1	XP_031784841.1	F:ATP binding; C:cytoplasm; C:microtubule; P:microtubule-based movement; F:minus-end-directed microtubule motor activity; C:dynein complex		6	F:GO:0005524; C:GO:0005737; C:GO:0005874; P:GO:0007018; F:GO:0008569; C:GO:0030286		NP_995958.2	48.9	F	Enriched	2	0.204088	52		7139.64	0.204088	0
LOC100119191	NV13748	7340	118	65	59	XM_001602959.4	XP_001603009.1	C:cytoplasm		1	C:GO:0005737				F	Enriched	2	0.292728	Not Found(0)		7105.72	0.292728	0
LOC100123732	NV14111	7339	38	133	97	XM_008204762.4	XP_008202984.2	C:cytoplasm; C:cytoskeleton; C:cilium; P:intraciliary transport		4	C:GO:0005737; C:GO:0005856; C:GO:0005929; P:GO:0042073		NP_609890.2	32.7	F	Enriched	2	0.172927	Not Found(0)		7080.44	0.172927	0
LOC100117147	NV15748	7327	10	46	37	XM_001601419.6	XP_001601469.2	C:membrane		1	C:GO:0016020		NP_651568.1	34.9	True, Gene Missing	Enriched	2		Not Found(0)		7235.17		-25565
LOC116417032		7241.5	0	1	0	XM_031928063.2	XP_031783923.1								F	Enriched	2	4.084	Not Found(0)		7240.5	4.084	4
LOC116415724		7241	77	0	2	XM_031922891.2	XP_031778751.1	C:membrane		1	C:GO:0016020				F	Enriched	1	0.565958	Not Found(0)		7162.85	0.565958	1
LOC103318122		7235	4	19	32	XM_031924439.2	XP_031780299.2	C:motile cilium		1	C:GO:0031514				F	Enriched	2	0.916739	Not Found(0)		7180.41	0.916739	1
LOC100678861		7104	19	2	0	XM_008212864.3	XP_008211086.1								True, Gene Missing	Enriched	2		Not Found(0)		7083.06		-25565
LOC107981789		7067	0	10	11	XM_016988427.3	XP_016843916.1						NP_731877.1	34.3	F	Enriched	1	9.70889	Not Found(0)		7046.06	9.70889	10
LOC116415698		7035	2	12	42	XM_031933553.1	XP_031789413.1	C:membrane; C:membrane		2	C:GO:0016020; C:GO:0016020				True, Gene Missing	Enriched	2		Not Found(0)		6979.44		-25565
LOC100680088		6966	0	0	18	XM_008211409.4	XP_008209631.1	C:membrane; P:proton transmembrane transport		2	C:GO:0016020; P:GO:1902600		NP_609080.1	31.3	F	Enriched	4	0.25736	9		6948.05	0.25736	0
LOC100120193	NV13281	6895	12	102	107	XM_031925243.2	XP_031781103.1	F:ATP binding; C:axonemal dynein complex; C:microtubule; P:microtubule-based movement; F:minus-end-directed microtubule motor activity; C:membrane; F:ATP hydrolysis activity; P:cilium-dependent cell motility	Acting on acid anhydrides; Acting on acid anhydrides; Hydrolases; Nucleoside-triphosphate phosphatase	8	F:GO:0005524; C:GO:0005858; C:GO:0005874; P:GO:0007018; F:GO:0008569; C:GO:0016020; F:GO:0016887; P:GO:0060285	EC:3.6.1; EC:3.6; EC:3; EC:3.6.1.15	NP_523394.1	47.3	True, Gene Missing	Enriched	3		Not Found(0)		6680.86		-25565
LOC100679466		6869	18	28	40	XM_003426566.5	XP_003426614.1	F:aldose 1-epimerase activity; P:galactose metabolic process; F:carbohydrate binding	Racemases and epimerases; Isomerases; Aldose 1-epimerase; Racemases and epimerases	3	F:GO:0004034; P:GO:0006012; F:GO:0030246	EC:5.1; EC:5; EC:5.1.3.3; EC:5.1.3	NP_648026.1	33.4	F	Enriched	2	0.142023	Not Found(0)		6784.06	0.142023	0
LOC103316591		6855	13	42	20	XM_008210850.4	XP_008209072.1	F:peptidase activity	Acting on peptide bonds (peptidases); Hydrolases	1	F:GO:0008233	EC:3.4; EC:3	NP_610181.2	33.5	F	Enriched	1	0.996996	Not Found(0)		6780.81	0.996996	1
LOC103318004		6850	6	4	13	XM_031920981.2	XP_031776841.2	F:actin binding; P:protein ubiquitination		2	F:GO:0003779; P:GO:0016567		NP_001015100.2	31.2	F	Enriched	3	0.0150033	Not Found(0)		6827.08	0.0150033	0
LOC100679889		6827	0	0	0	XM_003423793.3	XP_003423841.1	C:membrane		1	C:GO:0016020				F	Unique	2	2.0037	Not Found(0)		6827	2.0037	2
LOC103317412		6823	0	0	0	XM_008215282.3	XP_008213504.1								F	Unique	2	2.13348	Not Found(0)		6823	2.13348	2
LOC100679412		6809	9	130	59	XM_031927483.1	XP_031783343.1								F	Enriched	2	0.124581	Not Found(0)		6616.59	0.124581	0
LOC100120353	NV10679	6779	0	10	6	XM_001603951.6	XP_001604001.2	P:intracellular protein transport; P:vesicle-mediated transport; C:membrane coat		3	P:GO:0006886; P:GO:0016192; C:GO:0030117				F	Enriched	2	0.457989	Not Found(0)		6763.04	0.457989	0
LOC100120726	NV12446	6554	16	6	6	XM_008218270.4	XP_008216492.1								F	Enriched	3	0.0397182	Not Found(0)		6526.12	0.0397182	0
LOC100120431	NV15160	6434	13	87	60	XM_008207289.4	XP_008205511.1								F	Enriched	2	0.160775	6		6277.88	0.160775	0
LOC103315534		6377	116	126	74	XM_008204942.4	XP_008203164.1	C:membrane; C:membrane		2	C:GO:0016020; C:GO:0016020				F	Enriched	2	1.77159	Not Found(0)		6075.92	1.77159	2
LOC100119400	NV13755	6354	4	12	0	XM_008203902.4	XP_008202124.1	C:motile cilium		1	C:GO:0031514				F	Enriched	1	0.0905021	Not Found(0)		6338.04	0.0905021	0
LOC100680218		6344	0	0	0	XM_008216432.3	XP_008214654.1	C:membrane		1	C:GO:0016020				F	Unique	3	0.579178	Not Found(0)		6344	0.579178	1
LOC100119308	NV14310	6230	133	47	9	XM_001605679.6	XP_001605729.1	F:ATP binding; C:microtubule; C:cilium; F:ligase activity; P:protein polyglutamylation; F:metal ion binding	Ligases	6	F:GO:0005524; C:GO:0005874; C:GO:0005929; F:GO:0016874; P:GO:0018095; F:GO:0046872	EC:6	NP_729025.1	81.2	F	Enriched	1	0.0179297	Not Found(0)		6046.56	0.0179297	0
LOC100123916	NV10877	6203	63	71	137	XM_001607639.5	XP_001607689.3	P:tRNA modification; C:membrane; F:oxidoreductase activity, acting on the CH-OH group of donors, NAD or NADP as acceptor; F:methylthiotransferase activity; F:metal ion binding; F:4 iron, 4 sulfur cluster binding; C:endoplasmic reticulum subcompartment	Acting on the CH-OH group of donors; Transferring sulfur-containing groups; Oxidoreductases; Transferases; Acting on the CH-OH group of donors; Transferring sulfur-containing groups	7	P:GO:0006400; C:GO:0016020; F:GO:0016616; F:GO:0035596; F:GO:0046872; F:GO:0051539; C:GO:0098827	EC:1.1; EC:2.8.4; EC:1; EC:2; EC:1.1.1; EC:2.8	NP_648616.1	31.4	F	Enriched	1	0.531752	5		5943.34	0.531752	1
LOC116416959		6174.45	1	6	8	XM_031927660.2	XP_031783520.1								F	Enriched	3	0.180515	Not Found(0)		6159.49	0.180515	0
LOC100678034		6063	1	4	2	XM_008206067.3	XP_008204289.1	C:motile cilium		1	C:GO:0031514				F	Enriched	2	1.3059	Not Found(0)		6056.01	1.3059	1
LOC103317443		6045	0	3	20	XM_008215547.3	XP_008213769.1						NP_650641.2	25.2	F	Enriched	2	0.213324	Not Found(0)		6022.09	0.213324	0
LOC107982069		5761	278	0	0	XM_016989491.3	XP_016844980.1	P:signal transduction		1	P:GO:0007165				F	Enriched	2	0.0513831	Not Found(0)		5495.8	0.0513831	0
LOC100678708		5686	0	50	50	XM_003424703.5	XP_003424751.1								F	Enriched	1	3.60834	Not Found(0)		5587.73	3.60834	4
LOC100118324	NV15025	5683	128	30	5	XM_016984413.3	XP_016839902.1	F:cytidine deaminase activity; F:zinc ion binding; P:cytidine deamination	Acting on carbon-nitrogen bonds, other than peptide bonds; Acting on carbon-nitrogen bonds, other than peptide bonds; Hydrolases; Cytidine deaminase	3	F:GO:0004126; F:GO:0008270; P:GO:0009972	EC:3.5.4; EC:3.5; EC:3; EC:3.5.4.5			F	Enriched	4	0.183767	12		5524.54	0.183767	0
LOC100123345	NV13691	5575	22	17	7	XM_031932423.1	XP_031788283.1	C:membrane		1	C:GO:0016020		NP_609111.1	37.3	F	Enriched	2	0.127914	18		5529.38	0.127914	0
LOC100114202	NV16047	5551	0	0	0	XM_008210136.3	XP_008208358.1						NP_648138.1	25.8	True, Gene Missing	Unique	3		Not Found(0)		5551		-25565
LOC103315481		5548	0	2	0	XM_016981395.2	XP_016836884.1	F:carbonate dehydratase activity; F:zinc ion binding		2	F:GO:0004089; F:GO:0008270				F	Enriched	3	0.540509	Not Found(0)		5546	0.540509	1
LOC103315331		5448	0	0	0	XM_008203626.4	XP_008201848.1								F	Unique	2	0.0562133	Not Found(0)		5448	0.0562133	0
LOC100119680	NV12662	5374	2	0	2	XM_001603361.5	XP_001603411.2								F	Enriched	3	0.317579	Not Found(0)		5370	0.317579	0
LOC100679000		5373	18	10	2	XM_003424863.5	XP_003424911.1								F	Enriched	3	7.41138	Not Found(0)		5343.17	7.41138	7
LOC100115931	NV17359	5348	0	0	0	XM_008215608.4	XP_008213830.1	F:structural constituent of ribosome; C:mitochondrial respiratory chain complex I; C:ribosome; P:mitochondrial electron transport, NADH to ubiquinone; P:translation; F:NADH dehydrogenase (ubiquinone) activity; F:quinone binding; F:NAD binding	n/a; Acting on NADH or NADPH; Oxidoreductases; NADH dehydrogenase (quinone); Acting on NADH or NADPH; n/a; NAD(P)H dehydrogenase (quinone)	8	F:GO:0003735; C:GO:0005747; C:GO:0005840; P:GO:0006120; P:GO:0006412; F:GO:0008137; F:GO:0048038; F:GO:0051287	EC:7.1.1.2; EC:1.6; EC:1; EC:1.6.5.11; EC:1.6.5; EC:7; EC:1.6.5.2	NP_651926.1	67	F	Unique	2	0.0235058	6		5348	0.0235058	0
LOC100680244		5318.5	5	2	0	XM_008216436.4	XP_008214658.1								F	Enriched	3	1.66917	Not Found(0)		5311.51	1.66917	2
LOC103317195		5242	2	0	1	XM_008214251.3	XP_008212473.1	C:membrane		1	C:GO:0016020				F	Enriched	2	0.0460294	Not Found(0)		5239	0.0460294	0
LOC116417248		5113	6	6	24	XM_031929497.2	XP_031785357.1								F	Enriched	3	2.09337	Not Found(0)		5077.25	2.09337	2
LOC100680288		5093	2	44	29	XM_003424200.5	XP_003424248.1	C:membrane		1	C:GO:0016020				F	Enriched	2	4.4021	Not Found(0)		5019.09	4.4021	4
LOC103316131		5086	18	111	40	XM_008208086.4	XP_008206308.1								F	Enriched	2	3.65437	Not Found(0)		4922.44	3.65437	4
LOC100117288	NV10015	5046	3	0	1	XM_001601525.5	XP_001601575.1	C:membrane; F:oxidoreductase activity	Oxidoreductases	2	C:GO:0016020; F:GO:0016491	EC:1	NP_572436.1	42	F	Enriched	2	0.390278	Not Found(0)		5042	0.390278	0
LOC103317025		4968	0	7	0	XM_016986096.2	XP_016841585.1	P:cilium movement; C:cilium; C:cell projection; P:cilium assembly		4	P:GO:0003341; C:GO:0005929; C:GO:0042995; P:GO:0060271				F	Enriched	3	0.0202063	Not Found(0)		4961.01	0.0202063	0
LOC103316943		4967	0	6	17	XM_008213139.3	XP_008211361.1	F:DNA binding; C:nucleus		2	F:GO:0003677; C:GO:0005634				F	Enriched	4	0.131773	Not Found(0)		4944.11	0.131773	0
LOC100117783	NV17763	4920	4	0	2	XM_001601882.6	XP_001601932.2								F	Enriched	3	0.00055499	Not Found(0)		4914.01	0.00055499	0
LOC103317943		4866	65	11	22	XM_008218427.4	XP_008216649.1	C:membrane; C:membrane; F:oxidoreductase activity, acting on CH-OH group of donors; F:flavin adenine dinucleotide binding		4	C:GO:0016020; C:GO:0016020; F:GO:0016614; F:GO:0050660				F	Enriched	3	2.0631	Not Found(0)		4769.93	2.0631	2
LOC100678395		4796	24	2	0	XM_031929351.1	XP_031785211.1								F	Enriched	1	0.693906	Not Found(0)		4770.14	0.693906	1
LOC100679393		4727	6	0	0	XM_031921393.2	XP_031777253.1	C:membrane		1	C:GO:0016020				F	Enriched	2	2.22771	Not Found(0)		4721.01	2.22771	2
LOC100116895	NV17841	4611	2	0	0	XM_031923666.2	XP_031779526.1								F	Enriched	2	1.92287	Not Found(0)		4609	1.92287	2
LOC103316931		4485.5	9	0	0	XM_008213065.4	XP_008211287.1	P:blue light signaling pathway; F:blue light photoreceptor activity; F:FAD binding		3	P:GO:0009785; F:GO:0009882; F:GO:0071949				F	Enriched	1	0.41095	Not Found(0)		4476.52	0.41095	0
LOC100123092	NV14029	4477	20	37	17	XM_008204664.3	XP_008202886.1	F:ATP binding; P:protein modification process; F:metal ion binding		3	F:GO:0005524; P:GO:0036211; F:GO:0046872		NP_729025.1	35.6	F	Enriched	3	0.0257858	Not Found(0)		4404.2	0.0257858	0
LOC100679870		4467	0	0	0	XM_003428070.4	XP_003428118.1								F	Unique	3	8.8449	Not Found(0)		4467	8.8449	9
LOC100678504		4371	16	14	4	XM_008218278.4	XP_008216500.1								F	Enriched	5	6.67e-05	Not Found(0)		4337.26	6.67e-05	0
LOC100116769	NV12613	4338	13	153	39	XM_016989760.2	XP_016845249.1	F:odorant binding; C:extracellular region; C:microtubule cytoskeleton; P:intein-mediated protein splicing; C:motile cilium; P:cilium assembly; P:cilium movement involved in cell motility		7	F:GO:0005549; C:GO:0005576; C:GO:0015630; P:GO:0016539; C:GO:0031514; P:GO:0060271; P:GO:0060294		NP_728439.2	29.3	F	Enriched	2	0.630652	Not Found(0)		4142.25	0.630652	1
LOC103316203		4328	114	13	0	XM_008208798.3	XP_008207020.1	F:nucleic acid binding; F:RNA binding		2	F:GO:0003676; F:GO:0003723				F	Enriched	2	0.73953	Not Found(0)		4204.62	0.73953	1
LOC100678188		4231	17	22	32	XM_008208354.3	XP_008206576.1	F:aminoacyl-tRNA editing activity; F:leucine-tRNA ligase activity; F:ATP binding; P:leucyl-tRNA aminoacylation; P:aminoacyl-tRNA metabolism involved in translational fidelity	Acting on ester bonds; Forming carbon-oxygen bonds; Leucine--tRNA ligase; Hydrolases; Forming carbon-oxygen bonds; Ligases; Acting on ester bonds	5	F:GO:0002161; F:GO:0004823; F:GO:0005524; P:GO:0006429; P:GO:0106074	EC:3.1; EC:6.1; EC:6.1.1.4; EC:3; EC:6.1.1; EC:6; EC:3.1.1			F	Enriched	2	1.89085	Not Found(0)		4161.17	1.89085	2
LOC100121090	NV13427	4161	4	14	20	XM_008219491.3	XP_008217713.1	C:mitochondrial outer membrane; F:protein transmembrane transporter activity; P:protein import into mitochondrial matrix		3	C:GO:0005741; F:GO:0008320; P:GO:0030150		NP_652003.2	39.9	F	Enriched	1	0.41472	4		4123.34	0.41472	0
LOC100119342	NV15271	4131	3	0	4	XM_008218048.3	XP_008216270.1	C:radial spoke; C:cytosol; P:protein ubiquitination; F:ribosomal large subunit binding; F:metal ion binding; P:cilium assembly; P:cilium movement involved in cell motility; F:ubiquitin protein ligase activity; P:rescue of stalled ribosome; C:RQC complex; P:ribosome-associated ubiquitin-dependent protein catabolic process	Acyltransferases; Transferases; Acyltransferases	11	C:GO:0001534; C:GO:0005829; P:GO:0016567; F:GO:0043023; F:GO:0046872; P:GO:0060271; P:GO:0060294; F:GO:0061630; P:GO:0072344; C:GO:1990112; P:GO:1990116	EC:2.3; EC:2; EC:2.3.2	NP_724049.1	41.2	F	Enriched	1	0.232182	2		4124.01	0.232182	0
LOC103316393		4027.4	1.5	0.67	0.43	XM_008209862.2	XP_008208084.1	F:zinc ion binding; C:membrane		2	F:GO:0008270; C:GO:0016020		NP_611511.3	38.2	F	Enriched	4	0.422769	Not Found(0)		4024.8	0.422769	0
LOC103317749		3998	2	15	2	XM_008216633.4	XP_008214855.1								F	Enriched	2	0.339742	Not Found(0)		3979.09	0.339742	0
LOC100117875	NV14836	3768	8	1	0	NM_001129745.1	NP_001123217.1	F:metalloendopeptidase activity; C:extracellular region; P:proteolysis; C:membrane; P:extracellular matrix organization; F:metal ion binding	Acting on peptide bonds (peptidases); Acting on peptide bonds (peptidases); Hydrolases	6	F:GO:0004222; C:GO:0005576; P:GO:0006508; C:GO:0016020; P:GO:0030198; F:GO:0046872	EC:3.4.24; EC:3.4; EC:3	NP_572247.2	33	F	Enriched	4	0.0377433	7		3759.02	0.0377433	0
LOC100679424		3736	43	0	8	XM_008210610.3	XP_008208832.1								F	Enriched	3	6.391	Not Found(0)		3685.69	6.391	6
LOC103316502		3715	0	0	0	XM_008210391.3	XP_008208613.1								F	Unique	5	1.13162	Not Found(0)		3715	1.13162	1
LOC100678558		3575.21	4	6	12.2	XM_016984907.2	XP_016840396.1								F	Enriched	2		Not Found(0)		3553.15		-25565
LOC103316570		3521	2	0	0	XM_008210790.2	XP_008209012.1								F	Enriched	2	465.864	Not Found(0)		3519	465.864	466
LOC103315387		3438	0	36	18	XM_008203868.3	XP_008202090.1	C:cytoplasm; C:cytoskeleton		2	C:GO:0005737; C:GO:0005856				F	Enriched	3	0.853132	Not Found(0)		3384.84	0.853132	1
LOC103316501		3350	5	0	2	XM_008210375.4	XP_008208597.1	F:DNA binding		1	F:GO:0003677				F	Enriched	2	0.759065	Not Found(0)		3343.01	0.759065	1
LOC100679036		3335	5	11	4	XM_003427376.5	XP_003427424.2								F	Enriched	2	0.660676	Not Found(0)		3315.12	0.660676	1
LOC100680128		3278	24	9	0	XM_008206743.3	XP_008204965.1						NP_731877.1	40.1	F	Enriched	1	0.448002	Not Found(0)		3245.33	0.448002	0
LOC100116873	NV15219	3266	27	46	90	XM_008217941.4	XP_008216163.1	C:cilium		1	C:GO:0005929		NP_730506.1	29.7	F	Enriched	2	0.387721	18		3110.75	0.387721	0
LOC103315476		3202	10	19	16	XM_008204520.4	XP_008202742.1								F	Enriched	3	0.484598	Not Found(0)		3157.62	0.484598	0
LOC103315828		3163	39	0	0	XM_016982412.3	XP_016837901.1	P:malate metabolic process; F:malate dehydrogenase activity; F:oxidoreductase activity, acting on the CH-OH group of donors, NAD or NADP as acceptor	Acting on the CH-OH group of donors; Oxidoreductases; Acting on the CH-OH group of donors	3	P:GO:0006108; F:GO:0016615; F:GO:0016616	EC:1.1; EC:1; EC:1.1.1	NP_609394.1	35.8	F	Enriched	2	0.465576	1		3124.48	0.465576	0
LOC107980666		3108.5	10	19	39	XM_016981796.3	XP_016837285.1								F	Enriched	2	2.84549	Not Found(0)		3041.96	2.84549	3
LOC116738558		3107	29	25	50	XM_032598925.1	XP_032454816.1								F	Enriched	1	2.60156	Not Found(0)		3006.37	2.60156	3
LOC100122616	NV10167	3091	12	0	0	XM_001606178.6	XP_001606228.1	C:mitochondrial inner membrane; P:mitochondrial pyruvate transmembrane transport		2	C:GO:0005743; P:GO:0006850		NP_001262425.1	60	F	Enriched	1	0.0563995	1		3079.05	0.0563995	0
LOC103315564		3085	0	0	0	XM_031924538.2	XP_031780398.1	C:membrane; C:membrane		2	C:GO:0016020; C:GO:0016020				F	Unique	4	0.550351	Not Found(0)		3085	0.550351	1
LOC100116391	NV14990	3027	22	36	64	XM_031927579.2	XP_031783439.1						NP_573100.1	21.8	F	Enriched	2	0.399819	Not Found(0)		2909.73	0.399819	0
LOC100118447	NV17101	2992	14	32	37	XM_031921061.2	XP_031776921.1	C:membrane; C:membrane; C:motile cilium		3	C:GO:0016020; C:GO:0016020; C:GO:0031514				F	Enriched	3	0.277038	Not Found(0)		2911.24	0.277038	0
LOC100119807	NV13181	2971.5	2	74	36	XM_016982979.3	XP_016838468.1	F:potassium channel activity; C:membrane; P:potassium ion transmembrane transport		3	F:GO:0005267; C:GO:0016020; P:GO:0071805		NP_001261141.1	77	F	Enriched	2	0.0673787	Not Found(0)		2863.57	0.0673787	0
LOC103316975		2953	0	0	0	XM_016984948.3	XP_016840437.1								F	Unique	3	0.00530423	Not Found(0)		2953	0.00530423	0
LOC100115121	NV16243	2936	1	80	64	XM_001599882.5	XP_001599932.1	C:mitochondrial intermembrane space; F:electron transfer activity; F:heme binding; P:electron transport chain; F:metal ion binding; C:respirasome	Oxidoreductases	6	C:GO:0005758; F:GO:0009055; F:GO:0020037; P:GO:0022900; F:GO:0046872; C:GO:0070469	EC:1	NP_477164.1	55.9	F	Enriched	1	0.262902	Not Found(0)		2797.82	0.262902	0
LOC100114943	NV18631	2929	0	21	6	XM_008208363.3	XP_008206585.1	C:cytoplasm; P:intermembrane lipid transfer; F:lipid transfer activity		3	C:GO:0005737; P:GO:0120009; F:GO:0120013		NP_788906.1	30.1	True, Gene Missing	Enriched	2		Not Found(0)		2902.25		-25565
LOC100117744	NV17579	2924	14	10	32	XM_016984631.2	XP_016840120.1	F:serine-type endopeptidase activity; P:proteolysis	Acting on peptide bonds (peptidases); Acting on peptide bonds (peptidases); Hydrolases	2	F:GO:0004252; P:GO:0006508	EC:3.4.21; EC:3.4; EC:3	NP_001036609.1	38.4	True, Gene Missing	Enriched	2		Not Found(0)		2869.05		-25565
LOC103315946		2827	7	36	55	XM_031932822.1	XP_031788682.1	F:serine-type endopeptidase activity; P:proteolysis; P:cellular process; C:membrane; P:reproductive process	Acting on peptide bonds (peptidases); Acting on peptide bonds (peptidases); Hydrolases	5	F:GO:0004252; P:GO:0006508; P:GO:0009987; C:GO:0016020; P:GO:0022414	EC:3.4.21; EC:3.4; EC:3	NP_573149.1	33.3	F	Enriched	1	0.0279701	Not Found(0)		2732.28	0.0279701	0
LOC100119187	NV13167	2820	21	26	19	XM_031924133.2	XP_031779993.1	F:metal ion binding		1	F:GO:0046872		NP_648625.1	35.2	F	Enriched	3	0.267135	4		2755.51	0.267135	0
LOC100121827	NV15347	2793	6	11	19	XM_001605386.4	XP_001605436.3						NP_651514.1	33.3	F	Enriched	2	0.313945	Not Found(0)		2757.46	0.313945	0
LOC100120337	NV12430	2758	0	9	0	XM_001603936.3	XP_001603986.1	C:cytoplasm; C:microtubule; P:microtubule-based process; C:membrane; C:dynein complex		5	C:GO:0005737; C:GO:0005874; P:GO:0007017; C:GO:0016020; C:GO:0030286		NP_610734.1	50	F	Enriched	1	1.05631	Not Found(0)		2749.03	1.05631	1
LOC100678938		2757	17	4	48	XM_003424768.4	XP_003424816.2								F	Enriched	2	1.03675	Not Found(0)		2689.68	1.03675	1
LOC103317987		2672	37	6	0	XM_008218849.4	XP_008217071.1	P:regulation of nitrogen compound metabolic process; P:regulation of macromolecule metabolic process; P:regulation of primary metabolic process		3	P:GO:0051171; P:GO:0060255; P:GO:0080090				F	Enriched	3	0.346744	Not Found(0)		2629.68	0.346744	0
LOC100123740	NV11818	2636	25	7	10	XM_031923393.1	XP_031779253.1								F	Enriched	3	0.858536	Not Found(0)		2594.66	0.858536	1
LOC116738503		2614	0	5	8	XM_032596837.1	XP_032452728.1	C:membrane		1	C:GO:0016020				F	Enriched	3	0.0455944	Not Found(0)		2601.06	0.0455944	0
LOC103317855		2600	6	12	5	XM_031931888.2	XP_031787748.1	C:membrane		1	C:GO:0016020				F	Enriched	2	715.244	Not Found(0)		2577.2	715.244	715
LOC116417036		2598.39	0.42	1.39	0.67	XM_031928093.1	XP_031783953.1	F:nucleic acid binding; P:DNA integration; C:membrane		3	F:GO:0003676; P:GO:0015074; C:GO:0016020				F	Enriched	2	0.32898	Not Found(0)		2595.91	0.32898	0
LOC103317815		2589	7	27	29	XM_008217287.4	XP_008215509.1						NP_608460.1	46.6	F	Enriched	1	0.261054	Not Found(0)		2527.5	0.261054	0
LOC103315469		2530	70	17	20	XM_008204405.4	XP_008202627.1								F	Enriched	2	1.23148	Not Found(0)		2427.34	1.23148	1
LOC107981376		2501	0	17	22	XM_016987114.3	XP_016842603.1	C:membrane		1	C:GO:0016020				F	Enriched	3	0.991669	Not Found(0)		2462.6	0.991669	1
LOC100680402		2415	11	24	0	XM_003423797.4	XP_003423845.2								F	Enriched	2	2.74891	Not Found(0)		2380.5	2.74891	3
LOC103315940		2409	41	4	0	XM_008207144.2	XP_008205366.1								F	Enriched	2	0.220279	12		2364.83	0.220279	0
LOC103315503		2366	0	0	0	XM_008204768.4	XP_008202990.1								F	Unique	4	1.66948	Not Found(0)		2366	1.66948	2
LOC103317304		2304	0	4	21	XM_031921945.2	XP_031777805.1	C:nucleus		1	C:GO:0005634				F	Enriched	4	1.34837	Not Found(0)		2279.27	1.34837	1
LOC100678649		2071	50	4	12	XM_031931974.2	XP_031787834.1								F	Enriched	1	2.65218	Not Found(0)		2007.04	2.65218	3
LOC100678182		2031	6	2	1	XM_008218360.2	XP_008216582.1	P:lipid catabolic process; F:hydrolase activity, acting on ester bonds	Acting on ester bonds; Hydrolases	2	P:GO:0016042; F:GO:0016788	EC:3.1; EC:3	NP_611020.1	28.6	F	Enriched	1	0.0670641	Not Found(0)		2022.04	0.0670641	0
LOC100679120		2028	0	15	16	XM_008213365.2	XP_008211587.1								F	Enriched	1	0.650655	Not Found(0)		1997.47	0.650655	1
LOC103316733		2012	12	8	22	XM_008212018.3	XP_008210240.1	P:spermatogenesis; F:myosin light chain binding; C:sperm connecting piece		3	P:GO:0007283; F:GO:0032027; C:GO:0097224				F	Enriched	1	0.741856	Not Found(0)		1970.86	0.741856	1
LOC100678376		1877	0	2	0	XM_008216730.2	XP_008214952.1	C:membrane		1	C:GO:0016020		NP_001033946.2	27.1	True, Gene Missing	Enriched	2		Not Found(0)		1875		-25565
LOC103317263		1873	10	17	23	XM_031921118.2	XP_031776978.1	P:sensory perception; P:photoreceptor cell maintenance		2	P:GO:0007600; P:GO:0045494				F	Enriched	2	0.593009	12		1824.3	0.593009	1
LOC100678298		1846	6	0	9	XM_008212994.3	XP_008211216.1								F	Enriched	2	0.843532	Not Found(0)		1831.12	0.843532	1
LOC103317999		1804.5	4	32	42	XM_008218987.3	XP_008217209.1	F:nucleic acid binding; F:calcium ion binding; C:nucleus		3	F:GO:0003676; F:GO:0005509; C:GO:0005634		NP_611453.2	43.4	F	Enriched	1	0.125014	5		1729.73	0.125014	0
LOC103316012		1738	56	20	6	XM_008207442.4	XP_008205664.1								F	Enriched	2	14.4591	Not Found(0)		1659.69	14.4591	14
LOC100119106	NV17080	1726	0	6	16	XM_001602895.5	XP_001602945.2	F:monoatomic ion channel activity; C:membrane; P:monoatomic ion transmembrane transport		3	F:GO:0005216; C:GO:0016020; P:GO:0034220		NP_001033946.2	26.9	F	Enriched	3	0.343128	Not Found(0)		1704.28	0.343128	0
LOC100679784		1595	18	3	5	XM_031931041.2	XP_031786901.2								F	Enriched	2	0.193207	Not Found(0)		1569.42	0.193207	0
LOC103315921		1589	0	0	0	XM_031927891.2	XP_031783751.2						NP_608823.2	29.1	F	Unique	2	0.0765402	Not Found(0)		1589	0.0765402	0
LOC103316700		1544	0	0	0	XM_008211759.4	XP_008209981.1	F:ATP binding; C:cytoplasm; C:microtubule; P:microtubule-based movement; F:minus-end-directed microtubule motor activity; C:membrane; C:dynein complex		7	F:GO:0005524; C:GO:0005737; C:GO:0005874; P:GO:0007018; F:GO:0008569; C:GO:0016020; C:GO:0030286		NP_611111.1	32.3	True, Gene Missing	Unique	2		Not Found(0)		1544		-25565
LOC103315488		1495	5	0	2	XM_008204609.3	XP_008202831.2	C:membrane		1	C:GO:0016020				F	Enriched	2	0.0189728	Not Found(0)		1488.03	0.0189728	0
LOC103316864		1454	0	0	0	XM_032601053.1	XP_032456944.1								F	Unique	2	1.08715	Not Found(0)		1454	1.08715	1
LOC100679726		1436	23	2	11	XM_031931515.2	XP_031787375.2	C:extracellular region		1	C:GO:0005576				F	Enriched	2	0.423847	13		1400.88	0.423847	0
LOC100679931		1427	16	15	4	XM_003426954.5	XP_003427002.2	C:cytoplasm; C:cytoskeleton; C:motile cilium		3	C:GO:0005737; C:GO:0005856; C:GO:0031514				F	Enriched	1	2.13865	Not Found(0)		1392.84	2.13865	2
LOC100121963	NV16881	1412	66	0	4	XM_001604281.4	XP_001604331.1	F:monooxygenase activity; F:iron ion binding; F:oxidoreductase activity, acting on paired donors, with incorporation or reduction of molecular oxygen; F:heme binding	Oxidoreductases; Acting on paired donors, with incorporation or reduction of molecular oxygen. The oxygen incorporated need not be derived from O(2)	4	F:GO:0004497; F:GO:0005506; F:GO:0016705; F:GO:0020037	EC:1; EC:1.14			F	Enriched	1	0.0305476	4		1345.31	0.0305476	0
LOC103317807		1358	5	11	22	XM_008217203.4	XP_008215425.1	C:vacuolar membrane; C:cilium		2	C:GO:0005774; C:GO:0005929		NP_608972.1	30	F	Enriched	1	0.389546	Not Found(0)		1321.03	0.389546	0
LOC103315670		1340	0	10	0	XM_032600965.1	XP_032456856.1								F	Enriched	1	4.91787	Not Found(0)		1330.07	4.91787	5
LOC100679935		1304	0	0	0	XM_003428071.4	XP_003428119.1								F	Unique	1	1.07825	Not Found(0)		1304	1.07825	1
LOC103317036		1280	14	4	2	XM_008213650.4	XP_008211872.3								F	Enriched	2	19.9033	Not Found(0)		1260.31	19.9033	20
LOC100122299	NV13855	1277	47	2	8	XM_001605853.4	XP_001605903.2	P:nitrogen compound metabolic process; C:membrane; F:hydrolase activity, acting on carbon-nitrogen (but not peptide) bonds, in linear amides	Acting on carbon-nitrogen bonds, other than peptide bonds; Acting on carbon-nitrogen bonds, other than peptide bonds; Hydrolases	3	P:GO:0006807; C:GO:0016020; F:GO:0016811	EC:3.5.1; EC:3.5; EC:3	NP_572298.1	30	F	Enriched	2	0.727359	Not Found(0)		1222.44	0.727359	1
LOC116415716		1245	36	1	10	XM_031930527.1	XP_031786387.1	C:membrane; F:transmembrane transporter activity; P:transmembrane transport		3	C:GO:0016020; F:GO:0022857; P:GO:0055085		NP_725828.1	46	F	Enriched	2	0.0292195	3		1199.71	0.0292195	0
LOC103317971		1223	0	0	5	XM_031932378.2	XP_031788238.2						NP_609769.2	25.8	F	Enriched	1	2.82565	Not Found(0)		1218.02	2.82565	3
LOC103315575		1217	0	0	0	XM_008205127.4	XP_008203349.1								F	Unique	2	2.4911	Not Found(0)		1217	2.4911	2
LOC116416958		1197	0	4	4	XM_031927653.1	XP_031783513.1	P:DNA biosynthetic process		1	P:GO:0071897				F	Enriched	1	0.167424	Not Found(0)		1189.05	0.167424	0
LOC100680374		1184	0	31	10	XM_031924367.1	XP_031780227.1								F	Enriched	3	5.21902	Not Found(0)		1144.37	5.21902	5
LOC103317750		1084	6	27	6	XM_008216637.3	XP_008214859.2	C:membrane		1	C:GO:0016020				F	Enriched	1	0.774607	Not Found(0)		1046.35	0.774607	1
LOC100679203		1075	0	4	10	XM_031927227.2	XP_031783087.1	P:calcium ion transport; F:antiporter activity; C:membrane; P:transmembrane transport		4	P:GO:0006816; F:GO:0015297; C:GO:0016020; P:GO:0055085		NP_001097232.2	24.8	F	Enriched	2	0.102362	3		1061.18	0.102362	0
LOC100118229	NV12637	1073	9	2	4	XM_001602869.4	XP_001602919.1	C:membrane		1	C:GO:0016020		NP_649635.1	38.6	F	Enriched	1	0.173733	1		1058.21	0.173733	0
LOC103315587		1038	2	2	2	XM_031927762.1	XP_031783622.1								F	Enriched	2		Not Found(0)		1032.03		-25565
LOC100113657	NV18516	1037	5	17	0	NM_001170854.1	NP_001164325.1								F	Enriched	1		Not Found(0)		1015.46		-25565
LOC116738590		1007	0	4	8	XM_032600139.1	XP_032456030.1								F	Enriched	2		Not Found(0)		995.141		-25565
LOC103316653		1002	0	8	2	XM_008211403.4	XP_008209625.1	F:calcium channel activity; P:regulation of DNA-templated transcription; C:membrane; C:sarcoplasmic reticulum; P:histone modification; P:calcium ion transmembrane transport		6	F:GO:0005262; P:GO:0006355; C:GO:0016020; C:GO:0016529; P:GO:0016570; P:GO:0070588		NP_788449.1	46.2	F	Enriched	1	0.0160808	6		992.099	0.0160808	0
LOC103316022		943	0	0	0	XM_031920933.1	XP_031776793.1								F	Unique	1	0.0110263	Not Found(0)		943	0.0110263	0
LOC103316205		931	23	4	0	XM_008208810.4	XP_008207032.1	C:nucleus; C:cytoplasm; P:regulation of proteolysis; F:ubiquitin protein ligase binding; P:proteasome-mediated ubiquitin-dependent protein catabolic process		5	C:GO:0005634; C:GO:0005737; P:GO:0030162; F:GO:0031625; P:GO:0043161		NP_731877.1	35.4	F	Enriched	2	0.51002	Not Found(0)		904.761	0.51002	1
LOC100122658	NV12293	908	12	0	0	XM_032600206.1	XP_032456097.1	F:serine-type endopeptidase activity; P:proteolysis	Acting on peptide bonds (peptidases); Acting on peptide bonds (peptidases); Hydrolases	2	F:GO:0004252; P:GO:0006508	EC:3.4.21; EC:3.4; EC:3	NP_001163718.3	37.8	F	Enriched	2	0.0115329	Not Found(0)		896.157	0.0115329	0
LOC103317900		871	0	2	0	XM_008217995.4	XP_008216217.1	F:metalloendopeptidase activity; P:proteolysis; F:zinc ion binding	Acting on peptide bonds (peptidases); Acting on peptide bonds (peptidases); Hydrolases	3	F:GO:0004222; P:GO:0006508; F:GO:0008270	EC:3.4.24; EC:3.4; EC:3	NP_573318.1	31.8	F	Enriched	2	2.42695	Not Found(0)		869.005	2.42695	2
LOC103316219		816	0	0	0	XM_008208940.2	XP_008207162.1								F	Unique	1	8.52	Not Found(0)		816	8.52	9
LOC103316750		805	0	0	0	XM_008212078.3	XP_008210300.1	F:protein serine/threonine kinase activity; F:ATP binding; P:protein phosphorylation	Transferring phosphorus-containing groups; Transferring phosphorus-containing groups; Transferases	3	F:GO:0004674; F:GO:0005524; P:GO:0006468	EC:2.7.1; EC:2.7; EC:2	NP_476977.1	59.8	F	Unique	3	0.134129	3		805	0.134129	0
LOC100114838	NV17742	781	22	10	3.14	XM_001599684.5	XP_001599734.2	F:monooxygenase activity; F:iron ion binding; C:membrane; F:oxidoreductase activity, acting on paired donors, with incorporation or reduction of molecular oxygen; F:heme binding	Oxidoreductases; Acting on paired donors, with incorporation or reduction of molecular oxygen. The oxygen incorporated need not be derived from O(2)	5	F:GO:0004497; F:GO:0005506; C:GO:0016020; F:GO:0016705; F:GO:0020037	EC:1; EC:1.14	NP_524598.1	38.7	F	Enriched	2	0.890684	Not Found(0)		747.373	0.890684	1
LOC100118280	NV10029	774	6	15	12	XM_008216907.3	XP_008215129.1	F:chitin synthase activity; C:membrane	Glycosyltransferases; Chitin synthase; Transferases; Glycosyltransferases	2	F:GO:0004100; C:GO:0016020	EC:2.4; EC:2.4.1.16; EC:2; EC:2.4.1	NP_524233.1	67.7	F	Enriched	3	0.0704526	4		742.349	0.0704526	0
LOC100117428	NV18394	705	16	12	0	XM_031930563.1	XP_031786423.1	C:membrane; F:transmembrane transporter activity; P:transmembrane transport		3	C:GO:0016020; F:GO:0022857; P:GO:0055085		NP_725828.1	48.3	F	Enriched	1	0.0469121	3		678.07	0.0469121	0
LOC116417839		701	11.31	0.48	0	XM_031932968.1	XP_031788828.1								F	Enriched	2	0.0295043	Not Found(0)		689.405	0.0295043	0
LOC100679431		645	2	10	16	XM_008212418.4	XP_008210640.1						NP_001189018.1	36.6	F	Enriched	2	0.343767	Not Found(0)		618.165	0.343767	0
LOC100119399	NV13548	635	23	2	0	XM_008219908.4	XP_008218130.1	C:nucleosome; F:DNA binding; C:extracellular region; C:nucleoplasm; P:nucleosome assembly; F:structural constituent of chromatin; P:telomere organization; P:epigenetic regulation of gene expression; F:protein heterodimerization activity		9	C:GO:0000786; F:GO:0003677; C:GO:0005576; C:GO:0005654; P:GO:0006334; F:GO:0030527; P:GO:0032200; P:GO:0040029; F:GO:0046982		NP_001027285.1	94.9	F	Enriched	2	0.0360414	Not Found(0)		610.947	0.0360414	0
LOC103316057		635	8	3	0	XM_031928717.1	XP_031784577.1								F	Enriched	2		Not Found(0)		624.187		-25565
LOC103315356		632	0	4	0	XM_031930402.1	XP_031786262.1								True, Gene Missing	Enriched	2		Not Found(0)		628.025		-25565
LOC100124132	NV50036	625	2	0	0	XM_008209354.3	XP_008207576.1	C:nucleus; P:RNA processing; F:polynucleotide 5'-hydroxyl-kinase activity; F:organic cyclic compound binding; F:heterocyclic compound binding	Transferring phosphorus-containing groups; Transferring phosphorus-containing groups; Transferases	5	C:GO:0005634; P:GO:0006396; F:GO:0051731; F:GO:0097159; F:GO:1901363	EC:2.7.1; EC:2.7; EC:2	NP_610876.1	41.5	F	Enriched	1	0.023739	Not Found(0)		623.006	0.023739	0
LOC103317371		620	0	1	0	XM_008215011.2	XP_008213233.1	F:metal ion binding		1	F:GO:0046872				F	Enriched	1	0.148083	Not Found(0)		619.002	0.148083	0
LOC103316712		598	2	0	6	XM_008211891.2	XP_008210113.1	P:DNA biosynthetic process		1	P:GO:0071897				F	Enriched	2	0.00185133	Not Found(0)		590.106	0.00185133	0
LOC103317706		561	0	4	2	XM_032598836.1	XP_032454727.1	C:membrane; C:membrane		2	C:GO:0016020; C:GO:0016020				F	Enriched	1	0.269391	Not Found(0)		555.063	0.269391	0
LOC100678323		560	10	8	0	XM_003424760.4	XP_003424808.2								F	Enriched	2		Not Found(0)		542.561		-25565
LOC103316661		539	4	8	3	XM_008211606.3	XP_008209828.1	C:nucleus; C:cytoplasm		2	C:GO:0005634; C:GO:0005737		NP_650260.1	30.6	F	Enriched	1	0.557574	Not Found(0)		524.406	0.557574	1
LOC103317369		531	2	1	0	XM_008215002.4	XP_008213224.1	P:MAPK cascade; F:nucleotide binding; P:protein polyubiquitination; F:RNA 7-methylguanosine cap binding; P:regulation of alternative mRNA splicing, via spliceosome; P:mRNA splicing, via spliceosome; C:DNA-directed RNA polymerase complex; P:cell morphogenesis involved in differentiation; F:transcription cis-regulatory region binding; F:RNA polymerase II transcription regulatory region sequence-spe…		314	P:GO:0000165; F:GO:0000166; P:GO:0000209; F:GO:0000340; P:GO:0000381; P:GO:0000398; C:GO:0000428; P:GO:0000904; F:GO:0000976; F:GO:0000977; F:GO:0000981; P:GO:0001172; P:GO:0001178; F:GO:0001223; F:GO:0001681; P:GO:0001817; F:GO:0001882; F:GO:0003676; F:GO:0003677; F:GO:0003678; F:GO:0003682; F:GO:0003700; F:GO:0003713; F:GO:0003723; F:GO:0003729; F:GO:0003743; F:GO:0003824; F:GO:0003887; F:GO:00…				F	Enriched	2	0.00969908	Not Found(0)		528.017	0.00969908	0
LOC100121210	NV13948	497	2	2	0	XM_008204488.3	XP_008202710.1	P:endocytosis; C:membrane		2	P:GO:0006897; C:GO:0016020		NP_001096924.2	26.2	F	Enriched	1	0.456212	Not Found(0)		493.032	0.456212	0
LOC103317100		449	8	0	0	XM_031922892.1	XP_031778752.1	C:nucleus; F:hydrolase activity; F:metal ion binding	Hydrolases	3	C:GO:0005634; F:GO:0016787; F:GO:0046872	EC:3			F	Enriched	2	0.034405	Not Found(0)		441.14	0.034405	0
LOC100680334		424	0	11.33	3.5	XM_003425309.3	XP_003425357.1								F	Enriched	1		Not Found(0)		409.671		-25565
LOC100123222	NV50113	419	0	4	4	NM_001142696.1	NP_001136168.1	F:structural constituent of cuticle		1	F:GO:0042302				F	Enriched	2	0.0497143	8		411.15	0.0497143	0
LOC116738568		410	0	2	0	XM_032599366.1	XP_032455257.1	P:transport; C:membrane		2	P:GO:0006810; C:GO:0016020		NP_001246317.1	30.8	True, Gene Missing	Enriched	2		Not Found(0)		408.01		-25565
LOC103317735		404	0	1.5	0	XM_008216525.4	XP_008214747.1								F	Enriched	2	0.0496364	Not Found(0)		402.506	0.0496364	0
LOC116416159		360	0.5	0	3	XM_031923410.1	XP_031779270.1								F	Enriched	1	0.0470933	Not Found(0)		356.534	0.0470933	0
LOC100117561	NV15438	349	7	8	2	XM_031928676.1	XP_031784536.1	C:membrane		1	C:GO:0016020		NP_001033946.2	35.4	True, Gene Missing	Enriched	2		Not Found(0)		332.79		-25565
LOC100119781	NV14754	347	2	0	2	XM_031927284.1	XP_031783144.1	C:membrane; F:transmembrane transporter activity; P:transmembrane transport		3	C:GO:0016020; F:GO:0022857; P:GO:0055085		NP_610694.1	30.3	F	Enriched	2	0.810092	Not Found(0)		343.046	0.810092	1
LOC103316147		340	0	0	0	XM_031927292.1	XP_031783152.1								F	Unique	2		Not Found(0)		340		-25565
LOC103317885		339	2	0	2	XM_008217862.3	XP_008216084.1								F	Enriched	2	0.516213	Not Found(0)		335.047	0.516213	1
LOC103316126		307	0	0	0	XM_008208055.4	XP_008206277.1								F	Unique	3	1.68765	Not Found(0)		307	1.68765	2
LOC100679020		295	0	8	2	XM_003427854.4	XP_003427902.2								F	Enriched	3		Not Found(0)		285.328		-25565
LOC103316597		215	2	0	0	XM_031931872.1	XP_031787732.1	F:structural constituent of chitin-based larval cuticle; P:chitin-based cuticle development; C:chitin-based extracellular matrix		3	F:GO:0008010; P:GO:0040003; C:GO:0062129		NP_610899.1	59	F	Enriched	2	0.936157	7		213.018	0.936157	1
LOC103317557		200	0	0	2.33	XM_008215891.2	XP_008214113.1								F	Enriched	1		Not Found(0)		197.697		-25565
LOC107981249		180.33	0.5	4	0.5	XM_031929291.1	XP_031785151.1								F	Enriched	1	0.559828	Not Found(0)		175.465	0.559828	1
LOC103316206		173	1	0	0	XM_008208836.3	XP_008207058.1	F:ionotropic glutamate receptor activity; C:membrane; P:ionotropic glutamate receptor signaling pathway		3	F:GO:0004970; C:GO:0016020; P:GO:0035235				F	Enriched	2	0.267421	Not Found(0)		172.006	0.267421	0
LOC103318001		166	0	0	4	XM_008219001.3	XP_008217223.1								F	Enriched	1	0.519864	Not Found(0)		162.094	0.519864	1
LOC103316059		153	3	0	0	XM_032600990.1	XP_032456881.1								F	Enriched	1	2.78818	Not Found(0)		150.058	2.78818	3
LOC107980474		149	0	0	0	XM_016987068.2	XP_016842557.1	C:transcription factor TFIIH core complex; C:chromosome; P:nucleotide-excision repair; P:chromatin remodeling; P:transcription initiation at RNA polymerase II promoter		5	C:GO:0000439; C:GO:0005694; P:GO:0006289; P:GO:0006338; P:GO:0006367		NP_608895.1	61	F	Unique	2	0.145365	Not Found(0)		149	0.145365	0
LOC103317074		147	0	5	0	XM_031921011.1	XP_031776871.1	F:metalloendopeptidase activity; C:plasma membrane; P:proteolysis	Acting on peptide bonds (peptidases); Acting on peptide bonds (peptidases); Hydrolases	3	F:GO:0004222; C:GO:0005886; P:GO:0006508	EC:3.4.24; EC:3.4; EC:3			F	Enriched	2	1.20114	Not Found(0)		142.164	1.20114	1
LOC103317548		145	0	0	0	XM_008215870.1	XP_008214092.1						NP_731877.1	30.7	F	Unique	1	0.274431	Not Found(0)		145	0.274431	0
LOC116415788		132	0	0	0	XM_031921009.1	XP_031776869.1								F	Unique	2		Not Found(0)		132		-25565
LOC103316506		128	0	0	4	XM_008210437.1	XP_008208659.1								F	Enriched	1	0.0233621	Not Found(0)		124.121	0.0233621	0
LOC103316449		128	0	0	0	XM_008210078.3	XP_008208300.1	C:membrane		1	C:GO:0016020				F	Unique	1		Not Found(0)		128		-25565
LOC100113774	NV12635	109	2	0	0	XM_001602663.5	XP_001602713.1	C:membrane		1	C:GO:0016020		NP_649628.2	42.6	F	Enriched	1	0.431551	2		107.036	0.431551	0
LOC103316179		100	0	0	0	XM_031929899.1	XP_031785759.1	P:negative regulation of protein ubiquitination; C:Cul3-RING ubiquitin ligase complex; P:proteasome-mediated ubiquitin-dependent protein catabolic process		3	P:GO:0031397; C:GO:0031463; P:GO:0043161		NP_731877.1	34.9	F	Unique	1	0.151613	Not Found(0)		100	0.151613	0
																						0.346919

## Sheet: Basic
Basic Filtered Testis-Specific Genes (231 genes)					Testis Specific Genes with pI > 8
ID	NV_ID	Testes	Ovaries	Female_Carcass	Male_Carcass	NM	NP	GO Names	Enzyme Names	# of GO terms	GO IDs	Enzyme Codes	D.mel orthologue	% Similarity	Is Gene Missing	Testes Status	Max PolyR Track	dN/dS Pairwise	# of evolving Codons	dN/dS Pairwise.1	Isoeletric Point	% Arginine	% Lysine	BLAST Best Match 1	BLAST Best Match 2	BLAST Best Match 3	BLAST Best Match 4
LOC103316975		2953	0	0	0	XM_016984948.3	XP_016840437.1								F	Unique	3	0.00530423	Not Found(0)	0.00530423	12.185	24.3243	3.6036	unnamed protein product [Heterotrigona itama] Heterotrigon... NA 395501 67.4 67.4 88% 2e-13 31.78 147 CAD1475803.1	unnamed protein product [Heterotrigona itama] Heterotrigon... NA 395501 67.4 67.4 88% 2e-13 31.78 147 CAD1475803.1	unnamed protein product [Heterotrigona itama] Heterotrigon... NA 395501 67.4 67.4 88% 2e-13 31.78 147 CAD1475803.1	unnamed protein product [Heterotrigona itama] Heterotrigon... NA 395501 67.4 67.4 88% 2e-13 31.78 147 CAD1475803.1
LOC100679689		33105	0	2	0	XM_003425726.4	XP_003425774.2								F	Enriched	3	0.137543	Not Found(0)	0.137543	12.139	19.0164	7.21311	testicular haploid expressed gene protein-like [Phymastichus... Phymastichus... NA 108790 287 287 100% 3e-94 55.86 324 XP_058805415.1	testicular haploid expressed gene protein-like [Phymastichus... Phymastichus... NA 108790 287 287 100% 3e-94 55.86 324 XP_058805415.1	testicular haploid expressed gene protein-like [Phymastichus... Phymastichus... NA 108790 287 287 100% 3e-94 55.86 324 XP_058805415.1	testicular haploid expressed gene protein-like [Phymastichus... Phymastichus... NA 108790 287 287 100% 3e-94 55.86 324 XP_058805415.1
LOC103317025		4968	0	7	0	XM_016986096.2	XP_016841585.1	P:cilium movement; C:cilium; C:cell projection; P:cilium assembly		4	P:GO:0003341; C:GO:0005929; C:GO:0042995; P:GO:0060271				F	Enriched	3	0.0202063	Not Found(0)	0.0202063	9.19	18.5606	3.97727	trichohyalin-like [Phymastichus coffea] Phymastichus... NA 108790 219 219 85% 1e-63 49.67 465 XP_058799352.1	trichohyalin-like [Phymastichus coffea] Phymastichus... NA 108790 219 219 85% 1e-63 49.67 465 XP_058799352.1	trichohyalin-like [Phymastichus coffea] Phymastichus... NA 108790 219 219 85% 1e-63 49.67 465 XP_058799352.1	trichohyalin-like [Phymastichus coffea] Phymastichus... NA 108790 219 219 85% 1e-63 49.67 465 XP_058799352.1
LOC100118976	NV13264	44374	0	6	6	XM_001602784.6	XP_001602834.3	C:nucleosome; F:DNA binding; P:nucleosome assembly		3	C:GO:0000786; F:GO:0003677; P:GO:0006334				F	Enriched	2	0.462201	2	0.462201	11.479	16.8421	8.42105	unnamed protein product [Trichogramma brassicae] Trichogramma... NA 86971 151 151 66% 2e-43 65.12 287 CAB0037607.1	unnamed protein product [Trichogramma brassicae] Trichogramma... NA 86971 151 151 66% 2e-43 65.12 287 CAB0037607.1	unnamed protein product [Trichogramma brassicae] Trichogramma... NA 86971 151 151 66% 2e-43 65.12 287 CAB0037607.1	unnamed protein product [Trichogramma brassicae] Trichogramma... NA 86971 151 151 66% 2e-43 65.12 287 CAB0037607.1
LOC116738503		2614	0	5	8	XM_032596837.1	XP_032452728.1	C:membrane		1	C:GO:0016020				F	Enriched	3	0.0455944	Not Found(0)	0.0455944	10.335	15.894	0.662252
LOC103316943		4967	0	6	17	XM_008213139.3	XP_008211361.1	F:DNA binding; C:nucleus		2	F:GO:0003677; C:GO:0005634				F	Enriched	4	0.131773	Not Found(0)	0.131773	10.716	15.3846	12.1795	high mobility group B protein 1 [Diachasma alloeum] Diachasma al... NA 454923 83.2 83.2 64% 6e-19 49.53 142 XP_015123796.1	high mobility group B protein 1 [Diachasma alloeum] Diachasma al... NA 454923 83.2 83.2 64% 6e-19 49.53 142 XP_015123796.1	high mobility group B protein 1 [Diachasma alloeum] Diachasma al... NA 454923 83.2 83.2 64% 6e-19 49.53 142 XP_015123796.1	high mobility group B protein 1 [Diachasma alloeum] Diachasma al... NA 454923 83.2 83.2 64% 6e-19 49.53 142 XP_015123796.1
LOC116416959		6174.45	1	6	8	XM_031927660.2	XP_031783520.1								F	Enriched	3	0.180515	Not Found(0)	0.180515	11.25	15.2174	12.3188	unnamed protein product [Trichogramma brassicae] Trichogramma... NA 86971 70.1 70.1 45% 7e-13 53.73 693 CAB0035126.1	unnamed protein product [Trichogramma brassicae] Trichogramma... NA 86971 70.1 70.1 45% 7e-13 53.73 693 CAB0035126.1	unnamed protein product [Trichogramma brassicae] Trichogramma... NA 86971 70.1 70.1 45% 7e-13 53.73 693 CAB0035126.1	unnamed protein product [Trichogramma brassicae] Trichogramma... NA 86971 70.1 70.1 45% 7e-13 53.73 693 CAB0035126.1
LOC103316502		3715	0	0	0	XM_008210391.3	XP_008208613.1								F	Unique	5	1.13162	Not Found(0)	1.13162	11.294	14.881	7.14286
LOC103318068		19370	0	0	10	XM_008219202.1	XP_008217424.1	F:metal ion binding		1	F:GO:0046872		NP_788435.1	45.2	F	Enriched	2	0.061034	Not Found(0)	0.061034	8.501	14.8148	4.62963	Cysteine and glycine-rich protein 2 [Atta colombica] Atta colombica NA 520822 147 147 25% 7e-39 78.31 403 KYM79130.1	Cysteine and glycine-rich protein 2 [Atta colombica] Atta colombica NA 520822 147 147 25% 7e-39 78.31 403 KYM79130.1	Cysteine and glycine-rich protein 2 [Atta colombica] Atta colombica NA 520822 147 147 25% 7e-39 78.31 403 KYM79130.1	Cysteine and glycine-rich protein 2 [Atta colombica] Atta colombica NA 520822 147 147 25% 7e-39 78.31 403 KYM79130.1
LOC116738588		89164.5	2	0	0	XM_032599900.1	XP_032455791.1								F	Enriched	3	0.0236924	Not Found(0)	0.0236924	9.706	14.6974	7.78098	glutamic acid-rich protein-like [Trichogramma pretiosum] Trichogramma... NA 7493 161 161 93% 2e-44 40.85 352 XP_014226442.1	glutamic acid-rich protein-like [Trichogramma pretiosum] Trichogramma... NA 7493 161 161 93% 2e-44 40.85 352 XP_014226442.1	glutamic acid-rich protein-like [Trichogramma pretiosum] Trichogramma... NA 7493 161 161 93% 2e-44 40.85 352 XP_014226442.1	glutamic acid-rich protein-like [Trichogramma pretiosum] Trichogramma... NA 7493 161 161 93% 2e-44 40.85 352 XP_014226442.1
LOC100678558		3575.21	4	6	12.2	XM_016984907.2	XP_016840396.1								F	Enriched	2		Not Found(0)		10.813	14.6789	9.17431
LOC100123488	NV13713	25834	3	30	59	XM_001607083.4	XP_001607133.1						NP_648515.1	33	F	Enriched	3	0.187443	3	0.187443	8.986	14.248	7.12401	PREDICTED: RIB43A-like with coiled-coils protein 2 [Ceratosole... Ceratosolen ... NA 326594 543 543 100% 0.0 72.25 380 XP_011497805.1	PREDICTED: RIB43A-like with coiled-coils protein 2 [Ceratosole... Ceratosolen ... NA 326594 543 543 100% 0.0 72.25 380 XP_011497805.1	PREDICTED: RIB43A-like with coiled-coils protein 2 [Ceratosole... Ceratosolen ... NA 326594 543 543 100% 0.0 72.25 380 XP_011497805.1	PREDICTED: RIB43A-like with coiled-coils protein 2 [Ceratosole... Ceratosolen ... NA 326594 543 543 100% 0.0 72.25 380 XP_011497805.1
LOC103315327		57979	442	13	12	XM_008203526.4	XP_008201748.1								F	Enriched	2	0.169093	1	0.169093	9.2	14.1827	7.45192	PREDICTED: coiled-coil domain-containing protein 34-like... Ceratosolen ... NA 326594 280 280 97% 6e-89 45.02 407 XP_011496787.1	PREDICTED: coiled-coil domain-containing protein 34-like... Ceratosolen ... NA 326594 280 280 97% 6e-89 45.02 407 XP_011496787.1	PREDICTED: coiled-coil domain-containing protein 34-like... Ceratosolen ... NA 326594 280 280 97% 6e-89 45.02 407 XP_011496787.1	PREDICTED: coiled-coil domain-containing protein 34-like... Ceratosolen ... NA 326594 280 280 97% 6e-89 45.02 407 XP_011496787.1
LOC100680006		11978	2	23	25	XM_008216372.4	XP_008214594.1								F	Enriched	4	2.76326	Not Found(0)	2.76326	11.448	14.0625	13.0208	unnamed protein product [Trichogramma brassicae] Trichogramma... NA 86971 73.6 73.6 52% 7e-14 46.23 282 CAB0036423.1	unnamed protein product [Trichogramma brassicae] Trichogramma... NA 86971 73.6 73.6 52% 7e-14 46.23 282 CAB0036423.1	unnamed protein product [Trichogramma brassicae] Trichogramma... NA 86971 73.6 73.6 52% 7e-14 46.23 282 CAB0036423.1	unnamed protein product [Trichogramma brassicae] Trichogramma... NA 86971 73.6 73.6 52% 7e-14 46.23 282 CAB0036423.1
LOC100119909	NV12418	20686	82	157	483	XM_008218223.3	XP_008216445.1	C:motile cilium		1	C:GO:0031514				F	Enriched	3	0.169861	2	0.169861	9.735	13.9579	10.325	cilia- and flagella-associated protein 45-like [Copidosoma... Copidosoma f... NA 29053 641 641 100% 0.0 68.49 530 XP_014214197.1	cilia- and flagella-associated protein 45-like [Copidosoma... Copidosoma f... NA 29053 641 641 100% 0.0 68.49 530 XP_014214197.1	cilia- and flagella-associated protein 45-like [Copidosoma... Copidosoma f... NA 29053 641 641 100% 0.0 68.49 530 XP_014214197.1	cilia- and flagella-associated protein 45-like [Copidosoma... Copidosoma f... NA 29053 641 641 100% 0.0 68.49 530 XP_014214197.1
LOC100679844		31617	7	242	195	XM_003424483.4	XP_003424531.2	C:membrane		1	C:GO:0016020				F	Enriched	3	0.0830139	Not Found(0)	0.0830139	11.017	13.9073	7.94702	GSCOCG00000154001-RA-CDS [Cotesia congregata] Cotesia cong... NA 51543 194 194 76% 2e-59 46.58 230 CAD6201351.1	GSCOCG00000154001-RA-CDS [Cotesia congregata] Cotesia cong... NA 51543 194 194 76% 2e-59 46.58 230 CAD6201351.1	GSCOCG00000154001-RA-CDS [Cotesia congregata] Cotesia cong... NA 51543 194 194 76% 2e-59 46.58 230 CAD6201351.1	GSCOCG00000154001-RA-CDS [Cotesia congregata] Cotesia cong... NA 51543 194 194 76% 2e-59 46.58 230 CAD6201351.1
LOC100116183	NV17199	232063	224	325	576	XM_001599141.6	XP_001599191.1	C:nucleosome; F:DNA binding; P:nucleosome assembly		3	C:GO:0000786; F:GO:0003677; P:GO:0006334				F	Enriched	4	0.148068	6	0.148068	10.661	13.8889	9.72222	histone H1, early embryonic-like [Copidosoma floridanum] Copidosoma f... NA 29053 207 207 80% 5e-66 66.67 217 XP_014218839.1	histone H1, early embryonic-like [Copidosoma floridanum] Copidosoma f... NA 29053 207 207 80% 5e-66 66.67 217 XP_014218839.1	histone H1, early embryonic-like [Copidosoma floridanum] Copidosoma f... NA 29053 207 207 80% 5e-66 66.67 217 XP_014218839.1	histone H1, early embryonic-like [Copidosoma floridanum] Copidosoma f... NA 29053 207 207 80% 5e-66 66.67 217 XP_014218839.1
LOC116417248		5113	6	6	24	XM_031929497.2	XP_031785357.1								F	Enriched	3	2.09337	Not Found(0)	2.09337	10.6	13.8889	7.77778
LOC103316481		13767	0	0	0	XM_008210229.2	XP_008208451.1								F	Unique	4	0.0108993	Not Found(0)	0.0108993	8.874	13.2635	4.71204
LOC100119399	NV13548	635	23	2	0	XM_008219908.4	XP_008218130.1	C:nucleosome; F:DNA binding; C:extracellular region; C:nucleoplasm; P:nucleosome assembly; F:structural constituent of chromatin; P:telomere organization; P:epigenetic regulation of gene expression; F:protein heterodimerization activity		9	C:GO:0000786; F:GO:0003677; C:GO:0005576; C:GO:0005654; P:GO:0006334; F:GO:0030527; P:GO:0032200; P:GO:0040029; F:GO:0046982		NP_001027285.1	94.9	F	Enriched	2	0.0360414	Not Found(0)	0.0360414	11.487	13.2353	9.55882	histone H3.1-like [Copidosoma floridanum] Copidosoma f... NA 29053 270 270 100% 3e-93 96.32 136 XP_014215829.1	histone H3.1-like [Copidosoma floridanum] Copidosoma f... NA 29053 270 270 100% 3e-93 96.32 136 XP_014215829.1	histone H3.1-like [Copidosoma floridanum] Copidosoma f... NA 29053 270 270 100% 3e-93 96.32 136 XP_014215829.1	histone H3.1-like [Copidosoma floridanum] Copidosoma f... NA 29053 270 270 100% 3e-93 96.32 136 XP_014215829.1
LOC103316864		1454	0	0	0	XM_032601053.1	XP_032456944.1								F	Unique	2	1.08715	Not Found(0)	1.08715	11.227	12.963	4.93827	unnamed protein product [Heterotrigona itama] Heterotrigon... NA 395501 50.8 50.8 30% 2e-06 42.00 155 CAD1475822.1	unnamed protein product [Heterotrigona itama] Heterotrigon... NA 395501 50.8 50.8 30% 2e-06 42.00 155 CAD1475822.1	unnamed protein product [Heterotrigona itama] Heterotrigon... NA 395501 50.8 50.8 30% 2e-06 42.00 155 CAD1475822.1	unnamed protein product [Heterotrigona itama] Heterotrigon... NA 395501 50.8 50.8 30% 2e-06 42.00 155 CAD1475822.1
LOC103317893		8592	0	0	4	XM_008217907.4	XP_008216129.1								F	Enriched	3		Not Found(0)		10.178	12.8588	5.05166
LOC103317736		24584.5	49	57	57	XM_008216524.4	XP_008214746.1	C:plasma membrane; C:membrane; C:membrane; P:sensory perception of taste		4	C:GO:0005886; C:GO:0016020; C:GO:0016020; P:GO:0050909				F	Enriched	3	0.653189	Not Found(0)	0.653189	8.172	12.623	5.40984	keratin-associated protein 16-1-like isoform X1 [Venturia... Venturia can... NA 32260 103 103 33% 2e-21 36.04 452 XP_043267065.1	keratin-associated protein 16-1-like isoform X1 [Venturia... Venturia can... NA 32260 103 103 33% 2e-21 36.04 452 XP_043267065.1	keratin-associated protein 16-1-like isoform X1 [Venturia... Venturia can... NA 32260 103 103 33% 2e-21 36.04 452 XP_043267065.1	keratin-associated protein 16-1-like isoform X1 [Venturia... Venturia can... NA 32260 103 103 33% 2e-21 36.04 452 XP_043267065.1
LOC116416910		18101	1	1	0	XM_031927295.2	XP_031783155.1	F:oxidoreductase activity, acting on the CH-OH group of donors, NAD or NADP as acceptor	Acting on the CH-OH group of donors; Oxidoreductases; Acting on the CH-OH group of donors	1	F:GO:0016616	EC:1.1; EC:1; EC:1.1.1	NP_650696.1	31.8	F	Enriched	2	0.116323	12	0.116323	10.24	12.5581	3.25581	malate dehydrogenase, mitochondrial-like [Phymastichus coffea] Phymastichus... NA 108790 289 289 55% 4e-93 61.09 343 XP_058794551.1	malate dehydrogenase, mitochondrial-like [Phymastichus coffea] Phymastichus... NA 108790 289 289 55% 4e-93 61.09 343 XP_058794551.1	malate dehydrogenase, mitochondrial-like [Phymastichus coffea] Phymastichus... NA 108790 289 289 55% 4e-93 61.09 343 XP_058794551.1	malate dehydrogenase, mitochondrial-like [Phymastichus coffea] Phymastichus... NA 108790 289 289 55% 4e-93 61.09 343 XP_058794551.1
LOC100679554		11734	5	13	10	XM_008214785.4	XP_008213007.1	C:membrane		1	C:GO:0016020				F	Enriched	2		Not Found(0)		10.397	12.5	7.26744	PREDICTED: probable serine/threonine-protein kinase clkA... Polistes can... NA 91411 60.8 60.8 15% 4e-08 46.30 579 XP_014609808.1	PREDICTED: probable serine/threonine-protein kinase clkA... Polistes can... NA 91411 60.8 60.8 15% 4e-08 46.30 579 XP_014609808.1	PREDICTED: probable serine/threonine-protein kinase clkA... Polistes can... NA 91411 60.8 60.8 15% 4e-08 46.30 579 XP_014609808.1	PREDICTED: probable serine/threonine-protein kinase clkA... Polistes can... NA 91411 60.8 60.8 15% 4e-08 46.30 579 XP_014609808.1
LOC100116895	NV17841	4611	2	0	0	XM_031923666.2	XP_031779526.1								F	Enriched	2	1.92287	Not Found(0)	1.92287	10.699	12.3967	4.95868
LOC100678770		11236	22	6	20	XM_016988299.2	XP_016843788.1	F:guanyl-nucleotide exchange factor activity; P:small GTPase mediated signal transduction; P:regulation of catalytic activity		3	F:GO:0005085; P:GO:0007264; P:GO:0050790		NP_611800.1	37	F	Enriched	3	2.18911	Not Found(0)	2.18911	10.077	12.3644	5.85683	Ras guanine nucleotide exchange factor E [Cyphomyrmex costatus] Cyphomyrmex ... NA 456900 707 707 99% 0.0 44.69 953 KYN00430.1	Ras guanine nucleotide exchange factor E [Cyphomyrmex costatus] Cyphomyrmex ... NA 456900 707 707 99% 0.0 44.69 953 KYN00430.1	Ras guanine nucleotide exchange factor E [Cyphomyrmex costatus] Cyphomyrmex ... NA 456900 707 707 99% 0.0 44.69 953 KYN00430.1	Ras guanine nucleotide exchange factor E [Cyphomyrmex costatus] Cyphomyrmex ... NA 456900 707 707 99% 0.0 44.69 953 KYN00430.1
LOC103316759		15544	0	0	4	XM_008212214.4	XP_008210436.1	F:protein heterodimerization activity		1	F:GO:0046982				F	Enriched	2	0.162974	Not Found(0)	0.162974	10.343	12.2642	6.60377	GSCOCG00002129001-RA-CDS [Cotesia congregata] Cotesia cong... NA 51543 72.8 72.8 59% 4e-16 52.38 104 CAD6237077.1	GSCOCG00002129001-RA-CDS [Cotesia congregata] Cotesia cong... NA 51543 72.8 72.8 59% 4e-16 52.38 104 CAD6237077.1	GSCOCG00002129001-RA-CDS [Cotesia congregata] Cotesia cong... NA 51543 72.8 72.8 59% 4e-16 52.38 104 CAD6237077.1	GSCOCG00002129001-RA-CDS [Cotesia congregata] Cotesia cong... NA 51543 72.8 72.8 59% 4e-16 52.38 104 CAD6237077.1
LOC100680218		6344	0	0	0	XM_008216432.3	XP_008214654.1	C:membrane		1	C:GO:0016020				F	Unique	3	0.579178	Not Found(0)	0.579178	8.221	12.2581	5.16129
LOC100119183	NV17431	25331.5	0	39.33	43.17	XM_031923262.2	XP_031779122.1	C:membrane		1	C:GO:0016020				F	Enriched	3	0.0389844	Not Found(0)	0.0389844	11.935	12.2271	5.24017	probable serine/threonine-protein kinase MARK-A isoform X1... Polistes fus... common paper... 30207 95.1 95.1 87% 3e-22 33.00 188 XP_043493185.1	probable serine/threonine-protein kinase MARK-A isoform X1... Polistes fus... common paper... 30207 95.1 95.1 87% 3e-22 33.00 188 XP_043493185.1	probable serine/threonine-protein kinase MARK-A isoform X1... Polistes fus... common paper... 30207 95.1 95.1 87% 3e-22 33.00 188 XP_043493185.1	probable serine/threonine-protein kinase MARK-A isoform X1... Polistes fus... common paper... 30207 95.1 95.1 87% 3e-22 33.00 188 XP_043493185.1
LOC100119680	NV12662	5374	2	0	2	XM_001603361.5	XP_001603411.2								F	Enriched	3	0.317579	Not Found(0)	0.317579	9.529	11.8467	7.31707
LOC100123092	NV14029	4477	20	37	17	XM_008204664.3	XP_008202886.1	F:ATP binding; P:protein modification process; F:metal ion binding		3	F:GO:0005524; P:GO:0036211; F:GO:0046872		NP_729025.1	35.6	F	Enriched	3	0.0257858	Not Found(0)	0.0257858	9.002	11.8421	5.04386	probable tubulin polyglutamylase TTLL9 [Trichogramma pretiosum] Trichogramma... NA 7493 597 597 93% 0.0 68.20 472 XP_014232969.1	probable tubulin polyglutamylase TTLL9 [Trichogramma pretiosum] Trichogramma... NA 7493 597 597 93% 0.0 68.20 472 XP_014232969.1	probable tubulin polyglutamylase TTLL9 [Trichogramma pretiosum] Trichogramma... NA 7493 597 597 93% 0.0 68.20 472 XP_014232969.1	probable tubulin polyglutamylase TTLL9 [Trichogramma pretiosum] Trichogramma... NA 7493 597 597 93% 0.0 68.20 472 XP_014232969.1
LOC103317745		36560	0	5	25	XM_008216592.4	XP_008214814.1								F	Enriched	3	0.346706	Not Found(0)	0.346706	9.507	11.6694	5.67261	PREDICTED: tetratricopeptide repeat protein 25-like [Ceratosol... Ceratosolen ... NA 326594 700 700 97% 0.0 57.71 611 XP_011498765.1	PREDICTED: tetratricopeptide repeat protein 25-like [Ceratosol... Ceratosolen ... NA 326594 700 700 97% 0.0 57.71 611 XP_011498765.1	PREDICTED: tetratricopeptide repeat protein 25-like [Ceratosol... Ceratosolen ... NA 326594 700 700 97% 0.0 57.71 611 XP_011498765.1	PREDICTED: tetratricopeptide repeat protein 25-like [Ceratosol... Ceratosolen ... NA 326594 700 700 97% 0.0 57.71 611 XP_011498765.1
LOC100678343		12430	3	40	18	XM_003425436.5	XP_003425484.2								F	Enriched	3	1.31458	Not Found(0)	1.31458	10.175	11.3527	13.0435	PREDICTED: fibrous sheath-interacting protein 2-like... Ceratosolen ... NA 326594 276 276 77% 2e-88 46.99 340 XP_011502964.1	PREDICTED: fibrous sheath-interacting protein 2-like... Ceratosolen ... NA 326594 276 276 77% 2e-88 46.99 340 XP_011502964.1	PREDICTED: fibrous sheath-interacting protein 2-like... Ceratosolen ... NA 326594 276 276 77% 2e-88 46.99 340 XP_011502964.1	PREDICTED: fibrous sheath-interacting protein 2-like... Ceratosolen ... NA 326594 276 276 77% 2e-88 46.99 340 XP_011502964.1
LOC103316057		635	8	3	0	XM_031928717.1	XP_031784577.1								F	Enriched	2		Not Found(0)		9.222	11.3043	2.6087
LOC103316126		307	0	0	0	XM_008208055.4	XP_008206277.1								F	Unique	3	1.68765	Not Found(0)	1.68765	9.669	11.2994	6.77966	putative OPA3-like protein CG13603 [Copidosoma floridanum] Copidosoma f... NA 29053 143 143 89% 4e-42 53.89 168 XP_014208836.1	putative OPA3-like protein CG13603 [Copidosoma floridanum] Copidosoma f... NA 29053 143 143 89% 4e-42 53.89 168 XP_014208836.1	putative OPA3-like protein CG13603 [Copidosoma floridanum] Copidosoma f... NA 29053 143 143 89% 4e-42 53.89 168 XP_014208836.1	putative OPA3-like protein CG13603 [Copidosoma floridanum] Copidosoma f... NA 29053 143 143 89% 4e-42 53.89 168 XP_014208836.1
LOC103318004		6850	6	4	13	XM_031920981.2	XP_031776841.2	F:actin binding; P:protein ubiquitination		2	F:GO:0003779; P:GO:0016567		NP_001015100.2	31.2	F	Enriched	3	0.0150033	Not Found(0)	0.0150033	7.211	11.2903	1.17302	kelch-like protein 10 [Phymastichus coffea] Phymastichus... NA 108790 508 508 89% 4e-171 48.12 621 XP_058792631.1	kelch-like protein 10 [Phymastichus coffea] Phymastichus... NA 108790 508 508 89% 4e-171 48.12 621 XP_058792631.1	kelch-like protein 10 [Phymastichus coffea] Phymastichus... NA 108790 508 508 89% 4e-171 48.12 621 XP_058792631.1	kelch-like protein 10 [Phymastichus coffea] Phymastichus... NA 108790 508 508 89% 4e-171 48.12 621 XP_058792631.1
LOC100677949		11357.9	83	6	18	XM_003425400.4	XP_003425448.2								F	Enriched	4	0.170793	2	0.170793	9.424	11.2861	5.77428	unnamed protein product [Trichogramma brassicae] Trichogramma... NA 86971 332 332 81% 1e-110 54.63 346 CAB0036342.1	unnamed protein product [Trichogramma brassicae] Trichogramma... NA 86971 332 332 81% 1e-110 54.63 346 CAB0036342.1	unnamed protein product [Trichogramma brassicae] Trichogramma... NA 86971 332 332 81% 1e-110 54.63 346 CAB0036342.1	unnamed protein product [Trichogramma brassicae] Trichogramma... NA 86971 332 332 81% 1e-110 54.63 346 CAB0036342.1
LOC103316393		4027.4	1.5	0.67	0.43	XM_008209862.2	XP_008208084.1	F:zinc ion binding; C:membrane		2	F:GO:0008270; C:GO:0016020		NP_611511.3	38.2	F	Enriched	4	0.422769	Not Found(0)	0.422769	9.208	11.2403	1.55039	E3 ubiquitin-protein ligase MARCH8-like [Copidosoma floridanum] Copidosoma f... NA 29053 248 248 63% 7e-80 67.27 309 XP_014217647.1	E3 ubiquitin-protein ligase MARCH8-like [Copidosoma floridanum] Copidosoma f... NA 29053 248 248 63% 7e-80 67.27 309 XP_014217647.1	E3 ubiquitin-protein ligase MARCH8-like [Copidosoma floridanum] Copidosoma f... NA 29053 248 248 63% 7e-80 67.27 309 XP_014217647.1	E3 ubiquitin-protein ligase MARCH8-like [Copidosoma floridanum] Copidosoma f... NA 29053 248 248 63% 7e-80 67.27 309 XP_014217647.1
LOC100123550	NV14072	15321	17	15	32	XM_001607150.6	XP_001607200.1						NP_647729.1	30.8	F	Enriched	3	0.393315	14	0.393315	10.119	11.2319	11.5942	enkurin-like [Phymastichus coffea] Phymastichus... NA 108790 275 275 97% 6e-91 57.20 263 XP_058808147.1	enkurin-like [Phymastichus coffea] Phymastichus... NA 108790 275 275 97% 6e-91 57.20 263 XP_058808147.1	enkurin-like [Phymastichus coffea] Phymastichus... NA 108790 275 275 97% 6e-91 57.20 263 XP_058808147.1	enkurin-like [Phymastichus coffea] Phymastichus... NA 108790 275 275 97% 6e-91 57.20 263 XP_058808147.1
LOC103317412		6823	0	0	0	XM_008215282.3	XP_008213504.1								F	Unique	2	2.13348	Not Found(0)	2.13348	9.806	11.2	9.6	unnamed protein product [Trichogramma brassicae] Trichogramma... NA 86971 80.9 80.9 95% 2e-15 28.52 442 CAB0043126.1	unnamed protein product [Trichogramma brassicae] Trichogramma... NA 86971 80.9 80.9 95% 2e-15 28.52 442 CAB0043126.1	unnamed protein product [Trichogramma brassicae] Trichogramma... NA 86971 80.9 80.9 95% 2e-15 28.52 442 CAB0043126.1	unnamed protein product [Trichogramma brassicae] Trichogramma... NA 86971 80.9 80.9 95% 2e-15 28.52 442 CAB0043126.1
LOC100117449	NV19252	22536	0	18	24	XM_001601636.5	XP_001601686.1	P:cilium movement; C:axoneme; F:hydrolase activity; P:inner dynein arm assembly	Hydrolases	4	P:GO:0003341; C:GO:0005930; F:GO:0016787; P:GO:0036159	EC:3	NP_649495.1	20.8	F	Enriched	2	0.0415387	Not Found(0)	0.0415387	9.254	11.0995	9.10995	coiled-coil domain-containing protein 39 [Phymastichus coffea] Phymastichus... NA 108790 1282 1282 97% 0.0 69.76 932 XP_058807541.1	coiled-coil domain-containing protein 39 [Phymastichus coffea] Phymastichus... NA 108790 1282 1282 97% 0.0 69.76 932 XP_058807541.1	coiled-coil domain-containing protein 39 [Phymastichus coffea] Phymastichus... NA 108790 1282 1282 97% 0.0 69.76 932 XP_058807541.1	coiled-coil domain-containing protein 39 [Phymastichus coffea] Phymastichus... NA 108790 1282 1282 97% 0.0 69.76 932 XP_058807541.1
LOC103315503		2366	0	0	0	XM_008204768.4	XP_008202990.1								F	Unique	4	1.66948	Not Found(0)	1.66948	9.182	10.9215	6.14334
LOC100680334		424	0	11.33	3.5	XM_003425309.3	XP_003425357.1								F	Enriched	1		Not Found(0)		11.801	10.8696	7.97101
LOC103315387		3438	0	36	18	XM_008203868.3	XP_008202090.1	C:cytoplasm; C:cytoskeleton		2	C:GO:0005737; C:GO:0005856				F	Enriched	3	0.853132	Not Found(0)	0.853132	10.065	10.8642	9.62963	coiled-coil domain-containing protein 113-like [Copidosoma... Copidosoma f... NA 29053 309 309 91% 4e-101 50.40 353 XP_023244881.1	coiled-coil domain-containing protein 113-like [Copidosoma... Copidosoma f... NA 29053 309 309 91% 4e-101 50.40 353 XP_023244881.1	coiled-coil domain-containing protein 113-like [Copidosoma... Copidosoma f... NA 29053 309 309 91% 4e-101 50.40 353 XP_023244881.1	coiled-coil domain-containing protein 113-like [Copidosoma... Copidosoma f... NA 29053 309 309 91% 4e-101 50.40 353 XP_023244881.1
LOC103316019		16168.5	0	0	0	XM_008207507.4	XP_008205729.1	F:acetyltransferase activity	Acyltransferases; Transferases; Acyltransferases	1	F:GO:0016407	EC:2.3; EC:2; EC:2.3.1	NP_610018.1	29.4	F	Unique	2	0.520299	2	0.520299	8.589	10.8614	4.11985	unnamed protein product [Trichogramma brassicae] Trichogramma... NA 86971 257 257 89% 2e-82 51.65 394 CAB0037482.1	unnamed protein product [Trichogramma brassicae] Trichogramma... NA 86971 257 257 89% 2e-82 51.65 394 CAB0037482.1	unnamed protein product [Trichogramma brassicae] Trichogramma... NA 86971 257 257 89% 2e-82 51.65 394 CAB0037482.1	unnamed protein product [Trichogramma brassicae] Trichogramma... NA 86971 257 257 89% 2e-82 51.65 394 CAB0037482.1
LOC116415698		7035	2	12	42	XM_031933553.1	XP_031789413.1	C:membrane; C:membrane		2	C:GO:0016020; C:GO:0016020				True, Gene Missing	Enriched	2		Not Found(0)		9.685	10.828	4.4586	Uncharacterized protein DBV15_09879 [Temnothorax longispinosus] Temnothorax ... NA 300112 162 162 91% 3e-49 53.47 207 TGZ46031.1	Uncharacterized protein DBV15_09879 [Temnothorax longispinosus] Temnothorax ... NA 300112 162 162 91% 3e-49 53.47 207 TGZ46031.1	Uncharacterized protein DBV15_09879 [Temnothorax longispinosus] Temnothorax ... NA 300112 162 162 91% 3e-49 53.47 207 TGZ46031.1	Uncharacterized protein DBV15_09879 [Temnothorax longispinosus] Temnothorax ... NA 300112 162 162 91% 3e-49 53.47 207 TGZ46031.1
LOC103315587		1038	2	2	2	XM_031927762.1	XP_031783622.1								F	Enriched	2		Not Found(0)		10.135	10.7843	5.88235
LOC103315481		5548	0	2	0	XM_016981395.2	XP_016836884.1	F:carbonate dehydratase activity; F:zinc ion binding		2	F:GO:0004089; F:GO:0008270				F	Enriched	3	0.540509	Not Found(0)	0.540509	7.703	10.574	5.74018	MYCBP-associated protein-like [Phymastichus coffea] Phymastichus... NA 108790 560 560 94% 0.0 45.34 652 XP_058795077.1	MYCBP-associated protein-like [Phymastichus coffea] Phymastichus... NA 108790 560 560 94% 0.0 45.34 652 XP_058795077.1	MYCBP-associated protein-like [Phymastichus coffea] Phymastichus... NA 108790 560 560 94% 0.0 45.34 652 XP_058795077.1	MYCBP-associated protein-like [Phymastichus coffea] Phymastichus... NA 108790 560 560 94% 0.0 45.34 652 XP_058795077.1
LOC100679784		1595	18	3	5	XM_031931041.2	XP_031786901.2								F	Enriched	2	0.193207	Not Found(0)	0.193207	7.289	10.4972	3.8674
LOC103315909		45309	520	5	28	XM_008206922.4	XP_008205144.1	C:membrane		1	C:GO:0016020				F	Enriched	2	0.442723	Not Found(0)	0.442723	9.836	10.3448	3.44828	unnamed protein product [Trichogramma brassicae] Trichogramma... NA 86971 139 139 70% 4e-39 45.50 199 CAB0039872.1	unnamed protein product [Trichogramma brassicae] Trichogramma... NA 86971 139 139 70% 4e-39 45.50 199 CAB0039872.1	unnamed protein product [Trichogramma brassicae] Trichogramma... NA 86971 139 139 70% 4e-39 45.50 199 CAB0039872.1	unnamed protein product [Trichogramma brassicae] Trichogramma... NA 86971 139 139 70% 4e-39 45.50 199 CAB0039872.1
LOC103316396		18969.5	0	0	0	XM_008209879.2	XP_008208101.1								F	Unique	3		Not Found(0)		7.68	10.3191	6.80851	unnamed protein product [Trichogramma brassicae] Trichogramma... NA 86971 91.7 91.7 14% 7e-17 39.22 604 CAB0036743.1	unnamed protein product [Trichogramma brassicae] Trichogramma... NA 86971 91.7 91.7 14% 7e-17 39.22 604 CAB0036743.1	unnamed protein product [Trichogramma brassicae] Trichogramma... NA 86971 91.7 91.7 14% 7e-17 39.22 604 CAB0036743.1	unnamed protein product [Trichogramma brassicae] Trichogramma... NA 86971 91.7 91.7 14% 7e-17 39.22 604 CAB0036743.1
LOC103317809		34761.5	12	19	15	XM_008217226.4	XP_008215448.1								F	Enriched	2	0.318439	Not Found(0)	0.318439	8.979	10.2981	4.06504	mediator of RNA polymerase II transcription subunit 25-like... Copidosoma f... NA 29053 118 118 71% 1e-28 33.21 296 XP_014207342.1	mediator of RNA polymerase II transcription subunit 25-like... Copidosoma f... NA 29053 118 118 71% 1e-28 33.21 296 XP_014207342.1	mediator of RNA polymerase II transcription subunit 25-like... Copidosoma f... NA 29053 118 118 71% 1e-28 33.21 296 XP_014207342.1	mediator of RNA polymerase II transcription subunit 25-like... Copidosoma f... NA 29053 118 118 71% 1e-28 33.21 296 XP_014207342.1
LOC103315915		16498	0	0	6	XM_008206941.4	XP_008205163.1								F	Enriched	3	0.490333	Not Found(0)	0.490333	7.289	10.241	5.12048	unnamed protein product [Heterotrigona itama] Heterotrigon... NA 395501 83.6 83.6 29% 2e-16 40.40 277 CAD1476736.1	unnamed protein product [Heterotrigona itama] Heterotrigon... NA 395501 83.6 83.6 29% 2e-16 40.40 277 CAD1476736.1	unnamed protein product [Heterotrigona itama] Heterotrigon... NA 395501 83.6 83.6 29% 2e-16 40.40 277 CAD1476736.1	unnamed protein product [Heterotrigona itama] Heterotrigon... NA 395501 83.6 83.6 29% 2e-16 40.40 277 CAD1476736.1
LOC103315641		65387	36	12	16	XM_008205471.3	XP_008203693.1	C:membrane		1	C:GO:0016020				F	Enriched	3	0.00460307	Not Found(0)	0.00460307	9.999	10.1983	6.37394	PREDICTED: fibrillin-1-like [Polistes canadensis] Polistes can... NA 91411 112 112 85% 3e-23 23.43 3314 XP_014598460.1	PREDICTED: fibrillin-1-like [Polistes canadensis] Polistes can... NA 91411 112 112 85% 3e-23 23.43 3314 XP_014598460.1	PREDICTED: fibrillin-1-like [Polistes canadensis] Polistes can... NA 91411 112 112 85% 3e-23 23.43 3314 XP_014598460.1	PREDICTED: fibrillin-1-like [Polistes canadensis] Polistes can... NA 91411 112 112 85% 3e-23 23.43 3314 XP_014598460.1
LOC103315666		58324	2	10	4	XM_008205724.4	XP_008203946.1						NP_650378.1	32.7	F	Enriched	2	0.612667	Not Found(0)	0.612667	8.305	10.1695	4.80226	centrosomal protein of 78 kDa [Copidosoma floridanum] Copidosoma f... NA 29053 818 818 99% 0.0 60.19 731 XP_014207934.1	centrosomal protein of 78 kDa [Copidosoma floridanum] Copidosoma f... NA 29053 818 818 99% 0.0 60.19 731 XP_014207934.1	centrosomal protein of 78 kDa [Copidosoma floridanum] Copidosoma f... NA 29053 818 818 99% 0.0 60.19 731 XP_014207934.1	centrosomal protein of 78 kDa [Copidosoma floridanum] Copidosoma f... NA 29053 818 818 99% 0.0 60.19 731 XP_014207934.1
LOC103316147		340	0	0	0	XM_031927292.1	XP_031783152.1								F	Unique	2		Not Found(0)		9.844	10.1266	9.17722	unnamed protein product [Trichogramma brassicae] Trichogramma... NA 86971 79.3 79.3 31% 3e-14 41.38 1600 CAB0033893.1	unnamed protein product [Trichogramma brassicae] Trichogramma... NA 86971 79.3 79.3 31% 3e-14 41.38 1600 CAB0033893.1	unnamed protein product [Trichogramma brassicae] Trichogramma... NA 86971 79.3 79.3 31% 3e-14 41.38 1600 CAB0033893.1	unnamed protein product [Trichogramma brassicae] Trichogramma... NA 86971 79.3 79.3 31% 3e-14 41.38 1600 CAB0033893.1
LOC100678265		8677.5	3	0	0	XM_003425127.5	XP_003425175.2	C:membrane		1	C:GO:0016020				F	Enriched	4	2.83571	4	2.83571	7.881	10.101	3.0303	PREDICTED: venom allergen 3-like [Ceratosolen solmsi marchali] Ceratosolen ... NA 326594 241 241 56% 3e-75 50.63 321 XP_011501057.1	PREDICTED: venom allergen 3-like [Ceratosolen solmsi marchali] Ceratosolen ... NA 326594 241 241 56% 3e-75 50.63 321 XP_011501057.1	PREDICTED: venom allergen 3-like [Ceratosolen solmsi marchali] Ceratosolen ... NA 326594 241 241 56% 3e-75 50.63 321 XP_011501057.1	PREDICTED: venom allergen 3-like [Ceratosolen solmsi marchali] Ceratosolen ... NA 326594 241 241 56% 3e-75 50.63 321 XP_011501057.1
LOC100678674		12740	0	0	0	XM_003427452.4	XP_003427500.1								F	Unique	2	0.798774	Not Found(0)	0.798774	9.463	10.0358	5.37634	Protein of unknown function [Cotesia congregata] Cotesia cong... NA 51543 130 130 52% 2e-34 47.30 271 CAG5106814.1	Protein of unknown function [Cotesia congregata] Cotesia cong... NA 51543 130 130 52% 2e-34 47.30 271 CAG5106814.1	Protein of unknown function [Cotesia congregata] Cotesia cong... NA 51543 130 130 52% 2e-34 47.30 271 CAG5106814.1	Protein of unknown function [Cotesia congregata] Cotesia cong... NA 51543 130 130 52% 2e-34 47.30 271 CAG5106814.1
LOC100115442	NV11009	87045	0	0	4	XM_008211117.3	XP_008209339.1	F:actin binding		1	F:GO:0003779		NP_724707.1	32.4	F	Enriched	3	0.0575084	Not Found(0)	0.0575084	9.6	9.942	6.21375	Kelch-like protein 26 [Trachymyrmex septentrionalis] Trachymyrmex... NA 34720 827 827 60% 0.0 57.77 999 KYN45107.1	Kelch-like protein 26 [Trachymyrmex septentrionalis] Trachymyrmex... NA 34720 827 827 60% 0.0 57.77 999 KYN45107.1	Kelch-like protein 26 [Trachymyrmex septentrionalis] Trachymyrmex... NA 34720 827 827 60% 0.0 57.77 999 KYN45107.1	Kelch-like protein 26 [Trachymyrmex septentrionalis] Trachymyrmex... NA 34720 827 827 60% 0.0 57.77 999 KYN45107.1
LOC100679431		645	2	10	16	XM_008212418.4	XP_008210640.1						NP_001189018.1	36.6	F	Enriched	2	0.343767	Not Found(0)	0.343767	9.505	9.92509	6.17978	PREDICTED: LOW QUALITY PROTEIN: transcription initiation facto... Ceratosolen ... NA 326594 642 642 100% 0.0 68.20 552 XP_011500593.1	PREDICTED: LOW QUALITY PROTEIN: transcription initiation facto... Ceratosolen ... NA 326594 642 642 100% 0.0 68.20 552 XP_011500593.1	PREDICTED: LOW QUALITY PROTEIN: transcription initiation facto... Ceratosolen ... NA 326594 642 642 100% 0.0 68.20 552 XP_011500593.1	PREDICTED: LOW QUALITY PROTEIN: transcription initiation facto... Ceratosolen ... NA 326594 642 642 100% 0.0 68.20 552 XP_011500593.1
LOC103315940		2409	41	4	0	XM_008207144.2	XP_008205366.1								F	Enriched	2	0.220279	12	0.220279	9.797	9.84127	8.88889	glutamic acid-rich protein [Microplitis demolitor] Microplitis ... NA 69319 141 141 46% 3e-35 48.98 850 XP_008556200.2	glutamic acid-rich protein [Microplitis demolitor] Microplitis ... NA 69319 141 141 46% 3e-35 48.98 850 XP_008556200.2	glutamic acid-rich protein [Microplitis demolitor] Microplitis ... NA 69319 141 141 46% 3e-35 48.98 850 XP_008556200.2	glutamic acid-rich protein [Microplitis demolitor] Microplitis ... NA 69319 141 141 46% 3e-35 48.98 850 XP_008556200.2
LOC103315575		1217	0	0	0	XM_008205127.4	XP_008203349.1								F	Unique	2	2.4911	Not Found(0)	2.4911	7.385	9.52381	2.38095	leech-derived tryptase inhibitor C-like [Copidosoma floridanum] Copidosoma f... NA 29053 61.6 61.6 91% 2e-12 38.96 75 XP_014204369.1	leech-derived tryptase inhibitor C-like [Copidosoma floridanum] Copidosoma f... NA 29053 61.6 61.6 91% 2e-12 38.96 75 XP_014204369.1	leech-derived tryptase inhibitor C-like [Copidosoma floridanum] Copidosoma f... NA 29053 61.6 61.6 91% 2e-12 38.96 75 XP_014204369.1	leech-derived tryptase inhibitor C-like [Copidosoma floridanum] Copidosoma f... NA 29053 61.6 61.6 91% 2e-12 38.96 75 XP_014204369.1
LOC103316131		5086	18	111	40	XM_008208086.4	XP_008206308.1								F	Enriched	2	3.65437	Not Found(0)	3.65437	10.669	9.49367	15.8228	PREDICTED: micronuclear linker histone polyprotein-like... Eufriesea me... NA 516756 73.6 73.6 69% 4e-14 41.82 296 XP_017760256.1	PREDICTED: micronuclear linker histone polyprotein-like... Eufriesea me... NA 516756 73.6 73.6 69% 4e-14 41.82 296 XP_017760256.1	PREDICTED: micronuclear linker histone polyprotein-like... Eufriesea me... NA 516756 73.6 73.6 69% 4e-14 41.82 296 XP_017760256.1	PREDICTED: micronuclear linker histone polyprotein-like... Eufriesea me... NA 516756 73.6 73.6 69% 4e-14 41.82 296 XP_017760256.1
LOC107982069		5761	278	0	0	XM_016989491.3	XP_016844980.1	P:signal transduction		1	P:GO:0007165				F	Enriched	2	0.0513831	Not Found(0)	0.0513831	10.156	9.32836	5.22388	unnamed protein product [Heterotrigona itama] Heterotrigon... NA 395501 184 184 73% 1e-55 55.40 237 CAD1477797.1	unnamed protein product [Heterotrigona itama] Heterotrigon... NA 395501 184 184 73% 1e-55 55.40 237 CAD1477797.1	unnamed protein product [Heterotrigona itama] Heterotrigon... NA 395501 184 184 73% 1e-55 55.40 237 CAD1477797.1	unnamed protein product [Heterotrigona itama] Heterotrigon... NA 395501 184 184 73% 1e-55 55.40 237 CAD1477797.1
LOC100120767	NV11124	16427	0	4	0	XM_032596716.1	XP_032452607.1								F	Enriched	2	0.299654	Not Found(0)	0.299654	10.524	9.24855	13.2948	nucleolar pre-ribosomal-associated protein 1 [Copidosoma... Copidosoma f... NA 29053 74.7 74.7 49% 5e-14 50.57 2193 XP_014204938.1	nucleolar pre-ribosomal-associated protein 1 [Copidosoma... Copidosoma f... NA 29053 74.7 74.7 49% 5e-14 50.57 2193 XP_014204938.1	nucleolar pre-ribosomal-associated protein 1 [Copidosoma... Copidosoma f... NA 29053 74.7 74.7 49% 5e-14 50.57 2193 XP_014204938.1	nucleolar pre-ribosomal-associated protein 1 [Copidosoma... Copidosoma f... NA 29053 74.7 74.7 49% 5e-14 50.57 2193 XP_014204938.1
LOC103317886		10509	36	89	156	XM_008217867.3	XP_008216089.1								F	Enriched	4	0.0733592	Not Found(0)	0.0733592	9.467	9.17574	11.353	repetitive organellar protein-like [Apis cerana] Apis cerana Asiatic hone... 7461 78.2 78.2 11% 8e-13 47.22 804 XP_061938864.1	repetitive organellar protein-like [Apis cerana] Apis cerana Asiatic hone... 7461 78.2 78.2 11% 8e-13 47.22 804 XP_061938864.1	repetitive organellar protein-like [Apis cerana] Apis cerana Asiatic hone... 7461 78.2 78.2 11% 8e-13 47.22 804 XP_061938864.1	repetitive organellar protein-like [Apis cerana] Apis cerana Asiatic hone... 7461 78.2 78.2 11% 8e-13 47.22 804 XP_061938864.1
LOC107980474		149	0	0	0	XM_016987068.2	XP_016842557.1	C:transcription factor TFIIH core complex; C:chromosome; P:nucleotide-excision repair; P:chromatin remodeling; P:transcription initiation at RNA polymerase II promoter		5	C:GO:0000439; C:GO:0005694; P:GO:0006289; P:GO:0006338; P:GO:0006367		NP_608895.1	61	F	Unique	2	0.145365	Not Found(0)	0.145365	9.257	9.15033	9.80392	PREDICTED: zinc finger HIT domain-containing protein 1... Ceratosolen ... NA 326594 298 298 100% 7e-104 89.54 153 XP_011504512.1	PREDICTED: zinc finger HIT domain-containing protein 1... Ceratosolen ... NA 326594 298 298 100% 7e-104 89.54 153 XP_011504512.1	PREDICTED: zinc finger HIT domain-containing protein 1... Ceratosolen ... NA 326594 298 298 100% 7e-104 89.54 153 XP_011504512.1	PREDICTED: zinc finger HIT domain-containing protein 1... Ceratosolen ... NA 326594 298 298 100% 7e-104 89.54 153 XP_011504512.1
LOC100680253		17783	9	11	2	XM_003428042.5	XP_003428090.1								F	Enriched	3	0.347718	Not Found(0)	0.347718	8.685	9.14127	8.58726	Zinc finger X-linked protein ZXDA/ZXDB [Habropoda laboriosa] Habropoda la... NA 597456 120 120 81% 8e-28 34.87 1356 KOC64772.1	Zinc finger X-linked protein ZXDA/ZXDB [Habropoda laboriosa] Habropoda la... NA 597456 120 120 81% 8e-28 34.87 1356 KOC64772.1	Zinc finger X-linked protein ZXDA/ZXDB [Habropoda laboriosa] Habropoda la... NA 597456 120 120 81% 8e-28 34.87 1356 KOC64772.1	Zinc finger X-linked protein ZXDA/ZXDB [Habropoda laboriosa] Habropoda la... NA 597456 120 120 81% 8e-28 34.87 1356 KOC64772.1
LOC100123740	NV11818	2636	25	7	10	XM_031923393.1	XP_031779253.1								F	Enriched	3	0.858536	Not Found(0)	0.858536	11.852	9.12698	1.4881	proline-rich extensin-like protein EPR1 [Polistes fuscatus] Polistes fus... common paper... 30207 99.4 169 13% 6e-19 69.41 1125 XP_043491593.1	proline-rich extensin-like protein EPR1 [Polistes fuscatus] Polistes fus... common paper... 30207 99.4 169 13% 6e-19 69.41 1125 XP_043491593.1	proline-rich extensin-like protein EPR1 [Polistes fuscatus] Polistes fus... common paper... 30207 99.4 169 13% 6e-19 69.41 1125 XP_043491593.1	proline-rich extensin-like protein EPR1 [Polistes fuscatus] Polistes fus... common paper... 30207 99.4 169 13% 6e-19 69.41 1125 XP_043491593.1
LOC100123222	NV50113	419	0	4	4	NM_001142696.1	NP_001136168.1	F:structural constituent of cuticle		1	F:GO:0042302				F	Enriched	2	0.0497143	8	0.0497143	8.417	8.96159	3.41394	bromodomain-containing protein 4-like [Trichogramma pretiosum] Trichogramma... NA 7493 725 725 99% 0.0 64.66 673 XP_014224643.1	bromodomain-containing protein 4-like [Trichogramma pretiosum] Trichogramma... NA 7493 725 725 99% 0.0 64.66 673 XP_014224643.1	bromodomain-containing protein 4-like [Trichogramma pretiosum] Trichogramma... NA 7493 725 725 99% 0.0 64.66 673 XP_014224643.1	bromodomain-containing protein 4-like [Trichogramma pretiosum] Trichogramma... NA 7493 725 725 99% 0.0 64.66 673 XP_014224643.1
LOC100680025		14795	17	79	56	XM_003425578.5	XP_003425626.2	C:axonemal dynein complex; P:axonemal dynein complex assembly		2	C:GO:0005858; P:GO:0070286				F	Enriched	3	0.591039	Not Found(0)	0.591039	8.912	8.91304	10.2174	Coiled-coil domain-containing protein [Ooceraea biroi] Ooceraea biroi clonal raide... 2015173 245 245 86% 3e-74 35.55 451 EZA55942.1	Coiled-coil domain-containing protein [Ooceraea biroi] Ooceraea biroi clonal raide... 2015173 245 245 86% 3e-74 35.55 451 EZA55942.1	Coiled-coil domain-containing protein [Ooceraea biroi] Ooceraea biroi clonal raide... 2015173 245 245 86% 3e-74 35.55 451 EZA55942.1	Coiled-coil domain-containing protein [Ooceraea biroi] Ooceraea biroi clonal raide... 2015173 245 245 86% 3e-74 35.55 451 EZA55942.1
LOC100122885	NV10188	23923.8	12	315	244	XM_016990189.2	XP_016845678.1	F:GTPase activator activity; P:regulation of catalytic activity; P:regulation of small GTPase mediated signal transduction		3	F:GO:0005096; P:GO:0050790; P:GO:0051056		NP_001285179.1	64.1	F	Enriched	3	0.233726	Not Found(0)	0.233726	8.642	8.90714	4.48515	RPGP1 protein [Acromyrmex insinuator] Acromyrmex i... NA 230686 2653 2653 100% 0.0 82.51 1689 KAG5315851.1	RPGP1 protein [Acromyrmex insinuator] Acromyrmex i... NA 230686 2653 2653 100% 0.0 82.51 1689 KAG5315851.1	RPGP1 protein [Acromyrmex insinuator] Acromyrmex i... NA 230686 2653 2653 100% 0.0 82.51 1689 KAG5315851.1	RPGP1 protein [Acromyrmex insinuator] Acromyrmex i... NA 230686 2653 2653 100% 0.0 82.51 1689 KAG5315851.1
LOC103315921		1589	0	0	0	XM_031927891.2	XP_031783751.2						NP_608823.2	29.1	F	Unique	2	0.0765402	Not Found(0)	0.0765402	7.377	8.90688	3.64372	PREDICTED: cytochrome b5 domain-containing protein 1... Ceratosolen ... NA 326594 242 242 99% 3e-78 49.65 284 XP_011500925.1	PREDICTED: cytochrome b5 domain-containing protein 1... Ceratosolen ... NA 326594 242 242 99% 3e-78 49.65 284 XP_011500925.1	PREDICTED: cytochrome b5 domain-containing protein 1... Ceratosolen ... NA 326594 242 242 99% 3e-78 49.65 284 XP_011500925.1	PREDICTED: cytochrome b5 domain-containing protein 1... Ceratosolen ... NA 326594 242 242 99% 3e-78 49.65 284 XP_011500925.1
LOC100679020		295	0	8	2	XM_003427854.4	XP_003427902.2								F	Enriched	3		Not Found(0)		9.792	8.83978	9.39227
LOC100117561	NV15438	349	7	8	2	XM_031928676.1	XP_031784536.1	C:membrane		1	C:GO:0016020		NP_001033946.2	35.4	True, Gene Missing	Enriched	2		Not Found(0)		9.534	8.74525	6.08365	potassium/sodium hyperpolarization-activated cyclic... Copidosoma f... NA 29053 450 450 93% 4e-156 87.04 551 XP_014217251.1	potassium/sodium hyperpolarization-activated cyclic... Copidosoma f... NA 29053 450 450 93% 4e-156 87.04 551 XP_014217251.1	potassium/sodium hyperpolarization-activated cyclic... Copidosoma f... NA 29053 450 450 93% 4e-156 87.04 551 XP_014217251.1	potassium/sodium hyperpolarization-activated cyclic... Copidosoma f... NA 29053 450 450 93% 4e-156 87.04 551 XP_014217251.1
LOC100123501	NV12822	58743.5	64	232	910	XM_001607095.6	XP_001607145.3								F	Enriched	3	0.643442	5	0.643442	9.74	8.69565	7.68116	centrosomal protein of 57 kDa-like isoform X5 [Vespa mandarinia] Vespa mandar... Asian giant ... 7446 221 221 71% 8e-61 31.95 651 XP_035736760.1	centrosomal protein of 57 kDa-like isoform X5 [Vespa mandarinia] Vespa mandar... Asian giant ... 7446 221 221 71% 8e-61 31.95 651 XP_035736760.1	centrosomal protein of 57 kDa-like isoform X5 [Vespa mandarinia] Vespa mandar... Asian giant ... 7446 221 221 71% 8e-61 31.95 651 XP_035736760.1	centrosomal protein of 57 kDa-like isoform X5 [Vespa mandarinia] Vespa mandar... Asian giant ... 7446 221 221 71% 8e-61 31.95 651 XP_035736760.1
LOC103318122		7235	4	19	32	XM_031924439.2	XP_031780299.2	C:motile cilium		1	C:GO:0031514				F	Enriched	2	0.916739	Not Found(0)	0.916739	7.703	8.62069	9.91379	dynein regulatory complex protein 9 [Phymastichus coffea] Phymastichus... NA 108790 449 449 90% 1e-153 54.39 460 XP_058799313.1	dynein regulatory complex protein 9 [Phymastichus coffea] Phymastichus... NA 108790 449 449 90% 1e-153 54.39 460 XP_058799313.1	dynein regulatory complex protein 9 [Phymastichus coffea] Phymastichus... NA 108790 449 449 90% 1e-153 54.39 460 XP_058799313.1	dynein regulatory complex protein 9 [Phymastichus coffea] Phymastichus... NA 108790 449 449 90% 1e-153 54.39 460 XP_058799313.1
LOC103317755		7652	0	37	8	XM_008216678.4	XP_008214900.1						NP_609145.2	38.3	F	Enriched	3	0.149262	9	0.149262	8.724	8.60927	9.93377	GSCOCG00004252001-RA-CDS [Cotesia congregata] Cotesia cong... NA 51543 262 262 75% 1e-84 57.64 324 CAD6215950.1	GSCOCG00004252001-RA-CDS [Cotesia congregata] Cotesia cong... NA 51543 262 262 75% 1e-84 57.64 324 CAD6215950.1	GSCOCG00004252001-RA-CDS [Cotesia congregata] Cotesia cong... NA 51543 262 262 75% 1e-84 57.64 324 CAD6215950.1	GSCOCG00004252001-RA-CDS [Cotesia congregata] Cotesia cong... NA 51543 262 262 75% 1e-84 57.64 324 CAD6215950.1
LOC103317534		47504	12	7	10	XM_032596660.1	XP_032452551.1								F	Enriched	3	2.63253	Not Found(0)	2.63253	10.431	8.58124	10.8696	protein piccolo-like [Frieseomelitta varia] Frieseomelit... NA 561572 57.0 57.0 34% 6e-06 25.93 1365 XP_043527139.1	protein piccolo-like [Frieseomelitta varia] Frieseomelit... NA 561572 57.0 57.0 34% 6e-06 25.93 1365 XP_043527139.1	protein piccolo-like [Frieseomelitta varia] Frieseomelit... NA 561572 57.0 57.0 34% 6e-06 25.93 1365 XP_043527139.1	protein piccolo-like [Frieseomelitta varia] Frieseomelit... NA 561572 57.0 57.0 34% 6e-06 25.93 1365 XP_043527139.1
LOC103318161		15073	26	230	74	XM_008219774.4	XP_008217996.1	P:cellular process		1	P:GO:0009987				F	Enriched	3	0.276765	Not Found(0)	0.276765	8.76	8.56821	5.86246	probable serine/threonine-protein kinase yakA [Temnothorax... Temnothorax ... NA 300111 279 279 97% 4e-79 29.22 848 XP_024881627.1	probable serine/threonine-protein kinase yakA [Temnothorax... Temnothorax ... NA 300111 279 279 97% 4e-79 29.22 848 XP_024881627.1	probable serine/threonine-protein kinase yakA [Temnothorax... Temnothorax ... NA 300111 279 279 97% 4e-79 29.22 848 XP_024881627.1	probable serine/threonine-protein kinase yakA [Temnothorax... Temnothorax ... NA 300111 279 279 97% 4e-79 29.22 848 XP_024881627.1
LOC100117520	NV15010	7878	246	99	0	XM_008207122.4	XP_008205344.1	F:calcium ion binding		1	F:GO:0005509		NP_572437.2	33.9	F	Enriched	2	0.419648	2	0.419648	7.209	8.55856	8.10811	EF-hand calcium-binding domain-containing protein 1-like... Copidosoma f... NA 29053 335 335 98% 3e-116 70.00 222 XP_014211524.1	EF-hand calcium-binding domain-containing protein 1-like... Copidosoma f... NA 29053 335 335 98% 3e-116 70.00 222 XP_014211524.1	EF-hand calcium-binding domain-containing protein 1-like... Copidosoma f... NA 29053 335 335 98% 3e-116 70.00 222 XP_014211524.1	EF-hand calcium-binding domain-containing protein 1-like... Copidosoma f... NA 29053 335 335 98% 3e-116 70.00 222 XP_014211524.1
LOC100680304		16445	14	11	30	XM_003424756.5	XP_003424804.1								F	Enriched	1	0.0154023	Not Found(0)	0.0154023	7.541	8.55457	1.47493	unnamed protein product [Heterotrigona itama] Heterotrigon... NA 395501 378 378 97% 4e-129 57.67 371 CAD1480870.1	unnamed protein product [Heterotrigona itama] Heterotrigon... NA 395501 378 378 97% 4e-129 57.67 371 CAD1480870.1	unnamed protein product [Heterotrigona itama] Heterotrigon... NA 395501 378 378 97% 4e-129 57.67 371 CAD1480870.1	unnamed protein product [Heterotrigona itama] Heterotrigon... NA 395501 378 378 97% 4e-129 57.67 371 CAD1480870.1
LOC100120910	NV16841	39846	9	208	151	XM_008212675.4	XP_008210897.2	P:metabolic process; F:oxidoreductase activity, acting on the aldehyde or oxo group of donors; C:cellular anatomical entity	Acting on the aldehyde or oxo group of donors; Oxidoreductases	3	P:GO:0008152; F:GO:0016903; C:GO:0110165	EC:1.2; EC:1	NP_730167.2	28.1	F	Enriched	3	0.301304	3	0.301304	7.004	8.53778	5.29931	Pyruvate dehydrogenase E1 component subunit alpha, somatic for... Ooceraea biroi clonal raide... 2015173 790 790 76% 0.0 52.60 1163 EZA56483.1	Pyruvate dehydrogenase E1 component subunit alpha, somatic for... Ooceraea biroi clonal raide... 2015173 790 790 76% 0.0 52.60 1163 EZA56483.1	Pyruvate dehydrogenase E1 component subunit alpha, somatic for... Ooceraea biroi clonal raide... 2015173 790 790 76% 0.0 52.60 1163 EZA56483.1	Pyruvate dehydrogenase E1 component subunit alpha, somatic for... Ooceraea biroi clonal raide... 2015173 790 790 76% 0.0 52.60 1163 EZA56483.1
LOC100119104	NV17026	16214.5	0	0	0	XM_001601152.5	XP_001601202.1	C:MICOS complex		1	C:GO:0061617				F	Unique	2	0.0957599	Not Found(0)	0.0957599	8.123	8.53081	5.21327	MICOS complex subunit MIC13 [Temnothorax longispinosus] Temnothorax ... NA 300112 157 157 91% 1e-46 40.41 207 TGZ54807.1	MICOS complex subunit MIC13 [Temnothorax longispinosus] Temnothorax ... NA 300112 157 157 91% 1e-46 40.41 207 TGZ54807.1	MICOS complex subunit MIC13 [Temnothorax longispinosus] Temnothorax ... NA 300112 157 157 91% 1e-46 40.41 207 TGZ54807.1	MICOS complex subunit MIC13 [Temnothorax longispinosus] Temnothorax ... NA 300112 157 157 91% 1e-46 40.41 207 TGZ54807.1
LOC100121210	NV13948	497	2	2	0	XM_008204488.3	XP_008202710.1	P:endocytosis; C:membrane		2	P:GO:0006897; C:GO:0016020		NP_001096924.2	26.2	F	Enriched	1	0.456212	Not Found(0)	0.456212	9.562	8.51064	4.68085	PREDICTED: low-density lipoprotein receptor-related protein... Ceratosolen ... NA 326594 206 206 95% 2e-60 44.00 667 XP_011498531.1	PREDICTED: low-density lipoprotein receptor-related protein... Ceratosolen ... NA 326594 206 206 95% 2e-60 44.00 667 XP_011498531.1	PREDICTED: low-density lipoprotein receptor-related protein... Ceratosolen ... NA 326594 206 206 95% 2e-60 44.00 667 XP_011498531.1	PREDICTED: low-density lipoprotein receptor-related protein... Ceratosolen ... NA 326594 206 206 95% 2e-60 44.00 667 XP_011498531.1
LOC103315488		1495	5	0	2	XM_008204609.3	XP_008202831.2	C:membrane		1	C:GO:0016020				F	Enriched	2	0.0189728	Not Found(0)	0.0189728	9.272	8.46154	0
LOC100678319		41339	2	2	0	XM_003427275.4	XP_003427323.1	C:membrane		1	C:GO:0016020				F	Enriched	3	0.0500587	Not Found(0)	0.0500587	8.628	8.4507	6.93391	centromere-associated protein E-like isoform X1 [Apis laboriosa] Apis laboriosa Himalayan ho... 183418 129 129 32% 5e-28 28.43 2469 XP_043784524.1	centromere-associated protein E-like isoform X1 [Apis laboriosa] Apis laboriosa Himalayan ho... 183418 129 129 32% 5e-28 28.43 2469 XP_043784524.1	centromere-associated protein E-like isoform X1 [Apis laboriosa] Apis laboriosa Himalayan ho... 183418 129 129 32% 5e-28 28.43 2469 XP_043784524.1	centromere-associated protein E-like isoform X1 [Apis laboriosa] Apis laboriosa Himalayan ho... 183418 129 129 32% 5e-28 28.43 2469 XP_043784524.1
LOC100679190		11357	20	71	128	XM_008214182.4	XP_008212404.1								F	Enriched	2	15.8029	Not Found(0)	15.8029	9.258	8.39416	12.4088	nucleolin-like [Venturia canescens] Venturia can... NA 32260 46.2 46.2 81% 6e-04 27.00 238 XP_043289351.1	nucleolin-like [Venturia canescens] Venturia can... NA 32260 46.2 46.2 81% 6e-04 27.00 238 XP_043289351.1	nucleolin-like [Venturia canescens] Venturia can... NA 32260 46.2 46.2 81% 6e-04 27.00 238 XP_043289351.1	nucleolin-like [Venturia canescens] Venturia can... NA 32260 46.2 46.2 81% 6e-04 27.00 238 XP_043289351.1
LOC100120669	NV13294	12676	2	46	94	XM_001604232.5	XP_001604282.3	P:cilium movement; C:cilium; P:outer dynein arm assembly		3	P:GO:0003341; C:GO:0005929; P:GO:0036158				True, Gene Missing	Enriched	2		Not Found(0)		9.313	8.28924	12.522	myosin-9-like isoform X1 [Athalia rosae] Athalia rosae coleseed sawfly 37344 514 514 100% 3e-176 48.87 558 XP_012261634.2	myosin-9-like isoform X1 [Athalia rosae] Athalia rosae coleseed sawfly 37344 514 514 100% 3e-176 48.87 558 XP_012261634.2	myosin-9-like isoform X1 [Athalia rosae] Athalia rosae coleseed sawfly 37344 514 514 100% 3e-176 48.87 558 XP_012261634.2	myosin-9-like isoform X1 [Athalia rosae] Athalia rosae coleseed sawfly 37344 514 514 100% 3e-176 48.87 558 XP_012261634.2
LOC100118344	NV12900	8336	7	11	2	NM_001129747.2	NP_001123219.2	F:nucleic acid binding; F:RNA binding		2	F:GO:0003676; F:GO:0003723				F	Enriched	2	0.0551846	Not Found(0)	0.0551846	9.51	8.2495	11.2676	PREDICTED: coiled-coil domain-containing protein 13-like... Ceratosolen ... NA 326594 583 583 84% 0.0 70.48 418 XP_011501329.1	PREDICTED: coiled-coil domain-containing protein 13-like... Ceratosolen ... NA 326594 583 583 84% 0.0 70.48 418 XP_011501329.1	PREDICTED: coiled-coil domain-containing protein 13-like... Ceratosolen ... NA 326594 583 583 84% 0.0 70.48 418 XP_011501329.1	PREDICTED: coiled-coil domain-containing protein 13-like... Ceratosolen ... NA 326594 583 583 84% 0.0 70.48 418 XP_011501329.1
LOC100679000		5373	18	10	2	XM_003424863.5	XP_003424911.1								F	Enriched	3	7.41138	Not Found(0)	7.41138	10.187	8.21256	11.1111
LOC100119106	NV17080	1726	0	6	16	XM_001602895.5	XP_001602945.2	F:monoatomic ion channel activity; C:membrane; P:monoatomic ion transmembrane transport		3	F:GO:0005216; C:GO:0016020; P:GO:0034220		NP_001033946.2	26.9	F	Enriched	3	0.343128	Not Found(0)	0.343128	9.538	8.19328	5.04202	potassium/sodium hyperpolarization-activated cyclic... Phymastichus... NA 108790 719 719 100% 0.0 66.48 531 XP_058789162.1	potassium/sodium hyperpolarization-activated cyclic... Phymastichus... NA 108790 719 719 100% 0.0 66.48 531 XP_058789162.1	potassium/sodium hyperpolarization-activated cyclic... Phymastichus... NA 108790 719 719 100% 0.0 66.48 531 XP_058789162.1	potassium/sodium hyperpolarization-activated cyclic... Phymastichus... NA 108790 719 719 100% 0.0 66.48 531 XP_058789162.1
LOC103315833		8366	1	0	0	XM_008206617.4	XP_008204839.1								F	Enriched	1	183.805	Not Found(0)	183.805	10.415	8.16327	9.18367	succinate dehydrogenase assembly factor 4, mitochondrial-like... Orussus abie... NA 222816 113 113 100% 5e-32 54.08 119 XP_012281800.1	succinate dehydrogenase assembly factor 4, mitochondrial-like... Orussus abie... NA 222816 113 113 100% 5e-32 54.08 119 XP_012281800.1	succinate dehydrogenase assembly factor 4, mitochondrial-like... Orussus abie... NA 222816 113 113 100% 5e-32 54.08 119 XP_012281800.1	succinate dehydrogenase assembly factor 4, mitochondrial-like... Orussus abie... NA 222816 113 113 100% 5e-32 54.08 119 XP_012281800.1
LOC100117896	NV12142	14949.5	22	48	208	XM_008218638.3	XP_008216860.1						NP_001188976.1	53.2	F	Enriched	4	0.103816	Not Found(0)	0.103816	9.514	8.1448	3.84615	unnamed protein product [Heterotrigona itama] Heterotrigon... NA 395501 595 595 84% 0.0 74.81 383 CAD1478427.1	unnamed protein product [Heterotrigona itama] Heterotrigon... NA 395501 595 595 84% 0.0 74.81 383 CAD1478427.1	unnamed protein product [Heterotrigona itama] Heterotrigon... NA 395501 595 595 84% 0.0 74.81 383 CAD1478427.1	unnamed protein product [Heterotrigona itama] Heterotrigon... NA 395501 595 595 84% 0.0 74.81 383 CAD1478427.1
LOC100121809	NV14931	24355	0	0	0	XM_001607267.5	XP_001607317.1								F	Unique	2	0.268179	Not Found(0)	0.268179	11.547	8.10811	12.8378	GSCOCG00006660001-RA-CDS [Cotesia congregata] Cotesia cong... NA 51543 69.7 69.7 43% 2e-13 48.44 211 CAD6229956.1	GSCOCG00006660001-RA-CDS [Cotesia congregata] Cotesia cong... NA 51543 69.7 69.7 43% 2e-13 48.44 211 CAD6229956.1	GSCOCG00006660001-RA-CDS [Cotesia congregata] Cotesia cong... NA 51543 69.7 69.7 43% 2e-13 48.44 211 CAD6229956.1	GSCOCG00006660001-RA-CDS [Cotesia congregata] Cotesia cong... NA 51543 69.7 69.7 43% 2e-13 48.44 211 CAD6229956.1
LOC103316198		62343	103	244	609	XM_008208614.4	XP_008206836.1								F	Enriched	2	0.910303	Not Found(0)	0.910303	8.875	8.09129	9.88935	unnamed protein product [Trichogramma brassicae] Trichogramma... NA 86971 620 620 98% 0.0 32.63 1426 CAB0028135.1	unnamed protein product [Trichogramma brassicae] Trichogramma... NA 86971 620 620 98% 0.0 32.63 1426 CAB0028135.1	unnamed protein product [Trichogramma brassicae] Trichogramma... NA 86971 620 620 98% 0.0 32.63 1426 CAB0028135.1	unnamed protein product [Trichogramma brassicae] Trichogramma... NA 86971 620 620 98% 0.0 32.63 1426 CAB0028135.1
LOC103316478		21676.4	389	142	456	XM_008210171.2	XP_008208393.2	C:membrane; C:membrane; P:transmembrane transport		3	C:GO:0016020; C:GO:0016020; P:GO:0055085				F	Enriched	3	1.08439	Not Found(0)	1.08439	7.062	8.03357	5.8753	IQ domain-containing protein H-like [Copidosoma floridanum] Copidosoma f... NA 29053 769 769 97% 0.0 50.96 843 XP_014212391.1	IQ domain-containing protein H-like [Copidosoma floridanum] Copidosoma f... NA 29053 769 769 97% 0.0 50.96 843 XP_014212391.1	IQ domain-containing protein H-like [Copidosoma floridanum] Copidosoma f... NA 29053 769 769 97% 0.0 50.96 843 XP_014212391.1	IQ domain-containing protein H-like [Copidosoma floridanum] Copidosoma f... NA 29053 769 769 97% 0.0 50.96 843 XP_014212391.1
LOC107980666		3108.5	10	19	39	XM_016981796.3	XP_016837285.1								F	Enriched	2	2.84549	Not Found(0)	2.84549	9.779	8.0292	5.10949	hemiasterlin resistant protein 1-like [Phymastichus coffea] Phymastichus... NA 108790 113 113 70% 2e-31 71.88 116 XP_058795645.1	hemiasterlin resistant protein 1-like [Phymastichus coffea] Phymastichus... NA 108790 113 113 70% 2e-31 71.88 116 XP_058795645.1	hemiasterlin resistant protein 1-like [Phymastichus coffea] Phymastichus... NA 108790 113 113 70% 2e-31 71.88 116 XP_058795645.1	hemiasterlin resistant protein 1-like [Phymastichus coffea] Phymastichus... NA 108790 113 113 70% 2e-31 71.88 116 XP_058795645.1
LOC100679203		1075	0	4	10	XM_031927227.2	XP_031783087.1	P:calcium ion transport; F:antiporter activity; C:membrane; P:transmembrane transport		4	P:GO:0006816; F:GO:0015297; C:GO:0016020; P:GO:0055085		NP_001097232.2	24.8	F	Enriched	2	0.102362	3	0.102362	7.88	7.98479	2.28137	LOW QUALITY PROTEIN: mitochondrial sodium/calcium exchanger... Phymastichus... NA 108790 639 639 89% 0.0 69.94 633 XP_058798790.1	LOW QUALITY PROTEIN: mitochondrial sodium/calcium exchanger... Phymastichus... NA 108790 639 639 89% 0.0 69.94 633 XP_058798790.1	LOW QUALITY PROTEIN: mitochondrial sodium/calcium exchanger... Phymastichus... NA 108790 639 639 89% 0.0 69.94 633 XP_058798790.1	LOW QUALITY PROTEIN: mitochondrial sodium/calcium exchanger... Phymastichus... NA 108790 639 639 89% 0.0 69.94 633 XP_058798790.1
LOC116738558		3107	29	25	50	XM_032598925.1	XP_032454816.1								F	Enriched	1	2.60156	Not Found(0)	2.60156	9.682	7.92079	14.8515	Uncharacterized protein DBV15_06989 [Temnothorax longispinosus] Temnothorax ... NA 300112 54.3 54.3 62% 6e-09 44.29 103 TGZ51990.1	Uncharacterized protein DBV15_06989 [Temnothorax longispinosus] Temnothorax ... NA 300112 54.3 54.3 62% 6e-09 44.29 103 TGZ51990.1	Uncharacterized protein DBV15_06989 [Temnothorax longispinosus] Temnothorax ... NA 300112 54.3 54.3 62% 6e-09 44.29 103 TGZ51990.1	Uncharacterized protein DBV15_06989 [Temnothorax longispinosus] Temnothorax ... NA 300112 54.3 54.3 62% 6e-09 44.29 103 TGZ51990.1
LOC100680417		40187	0	0	0	XM_003424170.5	XP_003424218.1								F	Unique	3	1.52338	Not Found(0)	1.52338	8.613	7.91789	6.74487	myb-like protein AA [Phymastichus coffea] Phymastichus... NA 108790 253 253 94% 3e-80 45.59 332 XP_058793981.1	myb-like protein AA [Phymastichus coffea] Phymastichus... NA 108790 253 253 94% 3e-80 45.59 332 XP_058793981.1	myb-like protein AA [Phymastichus coffea] Phymastichus... NA 108790 253 253 94% 3e-80 45.59 332 XP_058793981.1	myb-like protein AA [Phymastichus coffea] Phymastichus... NA 108790 253 253 94% 3e-80 45.59 332 XP_058793981.1
LOC100680216		9811	4	75	33	XM_003427673.3	XP_003427721.1								F	Enriched	2	0.395121	Not Found(0)	0.395121	7.77	7.91139	7.59494	myosin-9-like [Orussus abietinus] Orussus abie... NA 222816 125 125 79% 2e-31 34.52 313 XP_012270938.1	myosin-9-like [Orussus abietinus] Orussus abie... NA 222816 125 125 79% 2e-31 34.52 313 XP_012270938.1	myosin-9-like [Orussus abietinus] Orussus abie... NA 222816 125 125 79% 2e-31 34.52 313 XP_012270938.1	myosin-9-like [Orussus abietinus] Orussus abie... NA 222816 125 125 79% 2e-31 34.52 313 XP_012270938.1
LOC103315514		17723	8	21	8	XM_008204886.4	XP_008203108.1								F	Enriched	2	0.46433	Not Found(0)	0.46433	9.956	7.84314	11.7647	protein ATP6V1FNB-like [Phymastichus coffea] Phymastichus... NA 108790 234 234 96% 5e-77 55.39 204 XP_058807205.1	protein ATP6V1FNB-like [Phymastichus coffea] Phymastichus... NA 108790 234 234 96% 5e-77 55.39 204 XP_058807205.1	protein ATP6V1FNB-like [Phymastichus coffea] Phymastichus... NA 108790 234 234 96% 5e-77 55.39 204 XP_058807205.1	protein ATP6V1FNB-like [Phymastichus coffea] Phymastichus... NA 108790 234 234 96% 5e-77 55.39 204 XP_058807205.1
LOC100677807		7711.5	67	50	45	XM_003427984.5	XP_003428032.1	C:membrane		1	C:GO:0016020				F	Enriched	1	1.1778	Not Found(0)	1.1778	7.651	7.82918	4.27046	titin-like isoform X2 [Cataglyphis hispanica] Cataglyphis ... NA 1086592 93.6 93.6 24% 1e-20 59.42 241 XP_050447986.1	titin-like isoform X2 [Cataglyphis hispanica] Cataglyphis ... NA 1086592 93.6 93.6 24% 1e-20 59.42 241 XP_050447986.1	titin-like isoform X2 [Cataglyphis hispanica] Cataglyphis ... NA 1086592 93.6 93.6 24% 1e-20 59.42 241 XP_050447986.1	titin-like isoform X2 [Cataglyphis hispanica] Cataglyphis ... NA 1086592 93.6 93.6 24% 1e-20 59.42 241 XP_050447986.1
LOC100119807	NV13181	2971.5	2	74	36	XM_016982979.3	XP_016838468.1	F:potassium channel activity; C:membrane; P:potassium ion transmembrane transport		3	F:GO:0005267; C:GO:0016020; P:GO:0071805		NP_001261141.1	77	F	Enriched	2	0.0673787	Not Found(0)	0.0673787	9.399	7.8	3.8	cyclic nucleotide-gated cation channel alpha-3 [Orussus... Orussus abie... NA 222816 1529 1529 100% 0.0 78.95 971 XP_012279037.1	cyclic nucleotide-gated cation channel alpha-3 [Orussus... Orussus abie... NA 222816 1529 1529 100% 0.0 78.95 971 XP_012279037.1	cyclic nucleotide-gated cation channel alpha-3 [Orussus... Orussus abie... NA 222816 1529 1529 100% 0.0 78.95 971 XP_012279037.1	cyclic nucleotide-gated cation channel alpha-3 [Orussus... Orussus abie... NA 222816 1529 1529 100% 0.0 78.95 971 XP_012279037.1
LOC100679412		6809	9	130	59	XM_031927483.1	XP_031783343.1								F	Enriched	2	0.124581	Not Found(0)	0.124581	7.521	7.77778	7.77778	tetratricopeptide repeat protein 29-like [Copidosoma floridanum] Copidosoma f... NA 29053 462 462 95% 6e-159 50.58 460 XP_014207525.1	tetratricopeptide repeat protein 29-like [Copidosoma floridanum] Copidosoma f... NA 29053 462 462 95% 6e-159 50.58 460 XP_014207525.1	tetratricopeptide repeat protein 29-like [Copidosoma floridanum] Copidosoma f... NA 29053 462 462 95% 6e-159 50.58 460 XP_014207525.1	tetratricopeptide repeat protein 29-like [Copidosoma floridanum] Copidosoma f... NA 29053 462 462 95% 6e-159 50.58 460 XP_014207525.1
LOC116415788		132	0	0	0	XM_031921009.1	XP_031776869.1								F	Unique	2		Not Found(0)		10.456	7.75194	6.20155
LOC100120353	NV10679	6779	0	10	6	XM_001603951.6	XP_001604001.2	P:intracellular protein transport; P:vesicle-mediated transport; C:membrane coat		3	P:GO:0006886; P:GO:0016192; C:GO:0030117				F	Enriched	2	0.457989	Not Found(0)	0.457989	8.515	7.67263	6.64962	radial spoke head 14 homolog [Copidosoma floridanum] Copidosoma f... NA 29053 385 385 100% 2e-130 50.99 405 XP_014217223.1	radial spoke head 14 homolog [Copidosoma floridanum] Copidosoma f... NA 29053 385 385 100% 2e-130 50.99 405 XP_014217223.1	radial spoke head 14 homolog [Copidosoma floridanum] Copidosoma f... NA 29053 385 385 100% 2e-130 50.99 405 XP_014217223.1	radial spoke head 14 homolog [Copidosoma floridanum] Copidosoma f... NA 29053 385 385 100% 2e-130 50.99 405 XP_014217223.1
LOC100679413		52743	10	5	7	XM_003425845.5	XP_003425893.1								F	Enriched	2	0.677129	Not Found(0)	0.677129	9.615	7.63359	9.54198
LOC100678761		14643	65	16	34	XM_003424705.4	XP_003424753.2	F:DNA binding; F:NAD+ ADP-ribosyltransferase activity; C:nucleus; P:obsolete protein ADP-ribosylation; P:nitrogen compound metabolic process; F:zinc ion binding; F:transferase activity; F:glycosyltransferase activity; P:macromolecule metabolic process; P:primary metabolic process; F:metal ion binding		11	F:GO:0003677; F:GO:0003950; C:GO:0005634; P:GO:0006471; P:GO:0006807; F:GO:0008270; F:GO:0016740; F:GO:0016757; P:GO:0043170; P:GO:0044238; F:GO:0046872				F	Enriched	2	16.8305	Not Found(0)	16.8305	8.393	7.62548	9.36293	unnamed protein product [Trichogramma brassicae] Trichogramma... NA 86971 89.7 89.7 31% 5e-16 28.40 1159 CAB0030431.1	unnamed protein product [Trichogramma brassicae] Trichogramma... NA 86971 89.7 89.7 31% 5e-16 28.40 1159 CAB0030431.1	unnamed protein product [Trichogramma brassicae] Trichogramma... NA 86971 89.7 89.7 31% 5e-16 28.40 1159 CAB0030431.1	unnamed protein product [Trichogramma brassicae] Trichogramma... NA 86971 89.7 89.7 31% 5e-16 28.40 1159 CAB0030431.1
LOC100114216	NV17364	12063	460	11	19	XM_031930491.1	XP_031786351.1	F:DNA-binding transcription factor activity; C:nucleus; P:regulation of DNA-templated transcription; F:zinc ion binding; F:sequence-specific DNA binding		5	F:GO:0003700; C:GO:0005634; P:GO:0006355; F:GO:0008270; F:GO:0043565		NP_611032.2	33.1	F	Enriched	2	0.0860849	Not Found(0)	0.0860849	8.063	7.52089	4.73538	PREDICTED: nuclear receptor subfamily 2 group F member 5-like... Ceratosolen ... NA 326594 536 536 98% 0.0 75.86 426 XP_011494535.1	PREDICTED: nuclear receptor subfamily 2 group F member 5-like... Ceratosolen ... NA 326594 536 536 98% 0.0 75.86 426 XP_011494535.1	PREDICTED: nuclear receptor subfamily 2 group F member 5-like... Ceratosolen ... NA 326594 536 536 98% 0.0 75.86 426 XP_011494535.1	PREDICTED: nuclear receptor subfamily 2 group F member 5-like... Ceratosolen ... NA 326594 536 536 98% 0.0 75.86 426 XP_011494535.1
LOC100679393		4727	6	0	0	XM_031921393.2	XP_031777253.1	C:membrane		1	C:GO:0016020				F	Enriched	2	2.22771	Not Found(0)	2.22771	8.137	7.48899	6.1674
LOC100120296	NV16796	66334.5	8	2	4	XM_031929802.2	XP_031785662.1	F:ATP binding; F:ATP hydrolysis activity	Acting on acid anhydrides; Acting on acid anhydrides; Hydrolases; Nucleoside-triphosphate phosphatase	2	F:GO:0005524; F:GO:0016887	EC:3.6.1; EC:3.6; EC:3; EC:3.6.1.15	NP_001097250.1	37	F	Enriched	2	0.274679	20	0.274679	8.027	7.46501	5.28771	PREDICTED: ATPase family AAA domain-containing protein 2-like... Ceratosolen ... NA 326594 1021 1021 99% 0.0 77.54 636 XP_011505755.1	PREDICTED: ATPase family AAA domain-containing protein 2-like... Ceratosolen ... NA 326594 1021 1021 99% 0.0 77.54 636 XP_011505755.1	PREDICTED: ATPase family AAA domain-containing protein 2-like... Ceratosolen ... NA 326594 1021 1021 99% 0.0 77.54 636 XP_011505755.1	PREDICTED: ATPase family AAA domain-containing protein 2-like... Ceratosolen ... NA 326594 1021 1021 99% 0.0 77.54 636 XP_011505755.1
LOC103316946		8621	2	0	4	XM_008213202.4	XP_008211424.1								F	Enriched	3	0.855721	Not Found(0)	0.855721	8.002	7.46269	7.9602	Uncharacterized protein DBV15_09308 [Temnothorax longispinosus] Temnothorax ... NA 300112 52.0 52.0 19% 3e-07 56.41 91 TGZ50736.1	Uncharacterized protein DBV15_09308 [Temnothorax longispinosus] Temnothorax ... NA 300112 52.0 52.0 19% 3e-07 56.41 91 TGZ50736.1	Uncharacterized protein DBV15_09308 [Temnothorax longispinosus] Temnothorax ... NA 300112 52.0 52.0 19% 3e-07 56.41 91 TGZ50736.1	Uncharacterized protein DBV15_09308 [Temnothorax longispinosus] Temnothorax ... NA 300112 52.0 52.0 19% 3e-07 56.41 91 TGZ50736.1
LOC103315718		42891	10	6	0	XM_008205957.4	XP_008204179.1								F	Enriched	2	0.185501	17	0.185501	8.641	7.42358	9.06114	GSCOCG00005675001-RA-CDS [Cotesia congregata] Cotesia cong... NA 51543 576 576 68% 0.0 44.24 704 CAD6225430.1	GSCOCG00005675001-RA-CDS [Cotesia congregata] Cotesia cong... NA 51543 576 576 68% 0.0 44.24 704 CAD6225430.1	GSCOCG00005675001-RA-CDS [Cotesia congregata] Cotesia cong... NA 51543 576 576 68% 0.0 44.24 704 CAD6225430.1	GSCOCG00005675001-RA-CDS [Cotesia congregata] Cotesia cong... NA 51543 576 576 68% 0.0 44.24 704 CAD6225430.1
LOC100678938		2757	17	4	48	XM_003424768.4	XP_003424816.2								F	Enriched	2	1.03675	Not Found(0)	1.03675	9.411	7.34694	8.16327
LOC103317985		9930	0	2	1	XM_032600751.1	XP_032456642.1	C:membrane; F:metal ion binding		2	C:GO:0016020; F:GO:0046872				F	Enriched	2	2.4253	Not Found(0)	2.4253	7.466	7.33591	3.4749	E3 ubiquitin-protein ligase RNF170 [Leptopilina boulardi] Leptopilina ... NA 63433 99.8 99.8 77% 2e-23 32.42 214 XP_051153158.1	E3 ubiquitin-protein ligase RNF170 [Leptopilina boulardi] Leptopilina ... NA 63433 99.8 99.8 77% 2e-23 32.42 214 XP_051153158.1	E3 ubiquitin-protein ligase RNF170 [Leptopilina boulardi] Leptopilina ... NA 63433 99.8 99.8 77% 2e-23 32.42 214 XP_051153158.1	E3 ubiquitin-protein ligase RNF170 [Leptopilina boulardi] Leptopilina ... NA 63433 99.8 99.8 77% 2e-23 32.42 214 XP_051153158.1
LOC100120108	NV13188	7752	16	34	31	XM_001603730.6	XP_001603780.2	F:calcium ion binding		1	F:GO:0005509		NP_611459.1	38.8	F	Enriched	2	0.347095	8	0.347095	7.092	7.32357	6.9241	EF-hand domain-containing family member C2-like [Phymastichus... Phymastichus... NA 108790 1082 1082 100% 0.0 66.45 759 XP_058803403.1	EF-hand domain-containing family member C2-like [Phymastichus... Phymastichus... NA 108790 1082 1082 100% 0.0 66.45 759 XP_058803403.1	EF-hand domain-containing family member C2-like [Phymastichus... Phymastichus... NA 108790 1082 1082 100% 0.0 66.45 759 XP_058803403.1	EF-hand domain-containing family member C2-like [Phymastichus... Phymastichus... NA 108790 1082 1082 100% 0.0 66.45 759 XP_058803403.1
LOC100679191		16295	0	0	0	XM_008219401.4	XP_008217623.1	C:membrane		1	C:GO:0016020				F	Unique	1	0.386981	Not Found(0)	0.386981	9.958	7.22892	9.03614	GSCOCG00003861001-RA-CDS [Cotesia congregata] Cotesia cong... NA 51543 104 104 71% 2e-27 46.61 121 CAD6211845.1	GSCOCG00003861001-RA-CDS [Cotesia congregata] Cotesia cong... NA 51543 104 104 71% 2e-27 46.61 121 CAD6211845.1	GSCOCG00003861001-RA-CDS [Cotesia congregata] Cotesia cong... NA 51543 104 104 71% 2e-27 46.61 121 CAD6211845.1	GSCOCG00003861001-RA-CDS [Cotesia congregata] Cotesia cong... NA 51543 104 104 71% 2e-27 46.61 121 CAD6211845.1
LOC116738544		114710	8	22	8	XM_032598268.1	XP_032454159.1	F:UDP-glycosyltransferase activity; C:membrane; C:membrane; F:transferase activity; F:glycosyltransferase activity		5	F:GO:0008194; C:GO:0016020; C:GO:0016020; F:GO:0016740; F:GO:0016757				F	Enriched	2	0.683917	Not Found(0)	0.683917	7.741	7.22311	7.38363	UDP-glucuronosyltransferase 1-6 [Habropoda laboriosa] Habropoda la... NA 597456 479 479 94% 3e-141 28.19 2020 KOC60175.1	UDP-glucuronosyltransferase 1-6 [Habropoda laboriosa] Habropoda la... NA 597456 479 479 94% 3e-141 28.19 2020 KOC60175.1	UDP-glucuronosyltransferase 1-6 [Habropoda laboriosa] Habropoda la... NA 597456 479 479 94% 3e-141 28.19 2020 KOC60175.1	UDP-glucuronosyltransferase 1-6 [Habropoda laboriosa] Habropoda la... NA 597456 479 479 94% 3e-141 28.19 2020 KOC60175.1
LOC116417676		7892	1	0	0	XM_031931962.2	XP_031787822.1	F:aminoacyl-tRNA hydrolase activity	Acting on ester bonds; Hydrolases; Aminoacyl-tRNA hydrolase; Acting on ester bonds	1	F:GO:0004045	EC:3.1; EC:3; EC:3.1.1.29; EC:3.1.1			F	Enriched	1	0.189166	Not Found(0)	0.189166	10.128	7.22222	12.2222	unnamed protein product [Heterotrigona itama] Heterotrigon... NA 395501 62.0 62.0 35% 2e-11 37.50 64 CAD1480322.1	unnamed protein product [Heterotrigona itama] Heterotrigon... NA 395501 62.0 62.0 35% 2e-11 37.50 64 CAD1480322.1	unnamed protein product [Heterotrigona itama] Heterotrigon... NA 395501 62.0 62.0 35% 2e-11 37.50 64 CAD1480322.1	unnamed protein product [Heterotrigona itama] Heterotrigon... NA 395501 62.0 62.0 35% 2e-11 37.50 64 CAD1480322.1
LOC103316203		4328	114	13	0	XM_008208798.3	XP_008207020.1	F:nucleic acid binding; F:RNA binding		2	F:GO:0003676; F:GO:0003723				F	Enriched	2	0.73953	Not Found(0)	0.73953	7.91	7.22101	7.22101	putative RNA-binding protein EEED8.10 isoform X2 [Phymastichus... Phymastichus... NA 108790 121 121 86% 2e-27 28.57 650 XP_058794529.1	putative RNA-binding protein EEED8.10 isoform X2 [Phymastichus... Phymastichus... NA 108790 121 121 86% 2e-27 28.57 650 XP_058794529.1	putative RNA-binding protein EEED8.10 isoform X2 [Phymastichus... Phymastichus... NA 108790 121 121 86% 2e-27 28.57 650 XP_058794529.1	putative RNA-binding protein EEED8.10 isoform X2 [Phymastichus... Phymastichus... NA 108790 121 121 86% 2e-27 28.57 650 XP_058794529.1
LOC116417554		7936	103	7	24	XM_031931019.2	XP_031786879.1	C:membrane		1	C:GO:0016020				F	Enriched	2	1.55991	Not Found(0)	1.55991	7.958	7.21649	4.63918	Uncharacterized protein DBV15_07946 [Temnothorax longispinosus] Temnothorax ... NA 300112 70.5 70.5 17% 8e-14 88.24 122 TGZ52533.1	Uncharacterized protein DBV15_07946 [Temnothorax longispinosus] Temnothorax ... NA 300112 70.5 70.5 17% 8e-14 88.24 122 TGZ52533.1	Uncharacterized protein DBV15_07946 [Temnothorax longispinosus] Temnothorax ... NA 300112 70.5 70.5 17% 8e-14 88.24 122 TGZ52533.1	Uncharacterized protein DBV15_07946 [Temnothorax longispinosus] Temnothorax ... NA 300112 70.5 70.5 17% 8e-14 88.24 122 TGZ52533.1
LOC100116391	NV14990	3027	22	36	64	XM_031927579.2	XP_031783439.1						NP_573100.1	21.8	F	Enriched	2	0.399819	Not Found(0)	0.399819	9.364	7.20887	8.87246	cGMP-dependent protein kinase-like [Phymastichus coffea] Phymastichus... NA 108790 761 761 100% 0.0 66.42 537 XP_058788737.1	cGMP-dependent protein kinase-like [Phymastichus coffea] Phymastichus... NA 108790 761 761 100% 0.0 66.42 537 XP_058788737.1	cGMP-dependent protein kinase-like [Phymastichus coffea] Phymastichus... NA 108790 761 761 100% 0.0 66.42 537 XP_058788737.1	cGMP-dependent protein kinase-like [Phymastichus coffea] Phymastichus... NA 108790 761 761 100% 0.0 66.42 537 XP_058788737.1
LOC100680402		2415	11	24	0	XM_003423797.4	XP_003423845.2								F	Enriched	2	2.74891	Not Found(0)	2.74891	10.15	7.17949	11.7949	regulatory protein ADR1 isoform X1 [Camponotus floridanus] Camponotus f... Florida carp... 104421 40.4 40.4 34% 0.038 34.12 592 XP_011256183.1	regulatory protein ADR1 isoform X1 [Camponotus floridanus] Camponotus f... Florida carp... 104421 40.4 40.4 34% 0.038 34.12 592 XP_011256183.1	regulatory protein ADR1 isoform X1 [Camponotus floridanus] Camponotus f... Florida carp... 104421 40.4 40.4 34% 0.038 34.12 592 XP_011256183.1	regulatory protein ADR1 isoform X1 [Camponotus floridanus] Camponotus f... Florida carp... 104421 40.4 40.4 34% 0.038 34.12 592 XP_011256183.1
LOC100118447	NV17101	2992	14	32	37	XM_031921061.2	XP_031776921.1	C:membrane; C:membrane; C:motile cilium		3	C:GO:0016020; C:GO:0016020; C:GO:0031514				F	Enriched	3	0.277038	Not Found(0)	0.277038	7.75	7.17054	6.00775	cilia- and flagella-associated protein 69-like [Belonocnema... Belonocnema ... NA 2817044 282 282 89% 2e-84 37.42 786 XP_033222568.1	cilia- and flagella-associated protein 69-like [Belonocnema... Belonocnema ... NA 2817044 282 282 89% 2e-84 37.42 786 XP_033222568.1	cilia- and flagella-associated protein 69-like [Belonocnema... Belonocnema ... NA 2817044 282 282 89% 2e-84 37.42 786 XP_033222568.1	cilia- and flagella-associated protein 69-like [Belonocnema... Belonocnema ... NA 2817044 282 282 89% 2e-84 37.42 786 XP_033222568.1
LOC100679096		54769	36	0	0	XM_008208613.3	XP_008206835.1	F:ligase activity		1	F:GO:0016874				F	Enriched	2	0.513402	Not Found(0)	0.513402	8.482	7.16783	14.8601	vicilin-like seed storage protein At2g18540 [Copidosoma... Copidosoma f... NA 29053 310 310 84% 8e-97 45.98 533 XP_014217703.1	vicilin-like seed storage protein At2g18540 [Copidosoma... Copidosoma f... NA 29053 310 310 84% 8e-97 45.98 533 XP_014217703.1	vicilin-like seed storage protein At2g18540 [Copidosoma... Copidosoma f... NA 29053 310 310 84% 8e-97 45.98 533 XP_014217703.1	vicilin-like seed storage protein At2g18540 [Copidosoma... Copidosoma f... NA 29053 310 310 84% 8e-97 45.98 533 XP_014217703.1
LOC100680314		34997	389	9	6	XM_003423889.4	XP_003423937.2	F:oxidoreductase activity		1	F:GO:0016491				F	Enriched	2	0.706019	Not Found(0)	0.706019	8.26	7.10383	6.28415	(5R,7aS)-5-hydroxy-7a-methyl-1-oxo-2,3,5,6,7,7a-hexahydro-1H-inde Phymastichus... NA 108790 330 330 75% 3e-110 56.45 319 XP_058792636.1	(5R,7aS)-5-hydroxy-7a-methyl-1-oxo-2,3,5,6,7,7a-hexahydro-1H-inde Phymastichus... NA 108790 330 330 75% 3e-110 56.45 319 XP_058792636.1	(5R,7aS)-5-hydroxy-7a-methyl-1-oxo-2,3,5,6,7,7a-hexahydro-1H-inde Phymastichus... NA 108790 330 330 75% 3e-110 56.45 319 XP_058792636.1	(5R,7aS)-5-hydroxy-7a-methyl-1-oxo-2,3,5,6,7,7a-hexahydro-1H-inde Phymastichus... NA 108790 330 330 75% 3e-110 56.45 319 XP_058792636.1
LOC100120046	NV10070	18950	18	22	0	XM_001603678.5	XP_001603728.2	F:DNA binding; F:protein tyrosine phosphatase activity; C:nucleus; C:chromosome; P:chromatin organization; P:protein dephosphorylation; P:regulation of exit from mitosis; F:protein tyrosine/serine/threonine phosphatase activity; F:methyltransferase activity; F:zinc ion binding; P:anatomical structure morphogenesis; P:histone lysine methylation; P:response to chemical; P:neuron development; P:cell…	Transferring one-carbon groups; Acting on ester bonds; Protein-tyrosine-phosphatase; Transferases; Hydrolases; Transferring one-carbon groups; Acting on ester bonds	15	F:GO:0003677; F:GO:0004725; C:GO:0005634; C:GO:0005694; P:GO:0006325; P:GO:0006470; P:GO:0007096; F:GO:0008138; F:GO:0008168; F:GO:0008270; P:GO:0009653; P:GO:0034968; P:GO:0042221; P:GO:0048666; P:GO:0051301	EC:2.1; EC:3.1; EC:3.1.3.48; EC:2; EC:3; EC:2.1.1; EC:3.1.3	NP_001285722.1	50.1	True, Gene Missing	Enriched	2		Not Found(0)		9.521	7.09939	7.30223	dual specificity protein phosphatase CDC14AB-like [Phymastichu... Phymastichus... NA 108790 609 609 81% 0.0 68.20 478 XP_058793357.1	dual specificity protein phosphatase CDC14AB-like [Phymastichu... Phymastichus... NA 108790 609 609 81% 0.0 68.20 478 XP_058793357.1	dual specificity protein phosphatase CDC14AB-like [Phymastichu... Phymastichus... NA 108790 609 609 81% 0.0 68.20 478 XP_058793357.1	dual specificity protein phosphatase CDC14AB-like [Phymastichu... Phymastichus... NA 108790 609 609 81% 0.0 68.20 478 XP_058793357.1
LOC100679466		6869	18	28	40	XM_003426566.5	XP_003426614.1	F:aldose 1-epimerase activity; P:galactose metabolic process; F:carbohydrate binding	Racemases and epimerases; Isomerases; Aldose 1-epimerase; Racemases and epimerases	3	F:GO:0004034; P:GO:0006012; F:GO:0030246	EC:5.1; EC:5; EC:5.1.3.3; EC:5.1.3	NP_648026.1	33.4	F	Enriched	2	0.142023	Not Found(0)	0.142023	7.71	7.08447	4.35967	galactose mutarotase-like isoform X1 [Phymastichus coffea] Phymastichus... NA 108790 423 423 97% 2e-146 59.33 355 XP_058803909.1	galactose mutarotase-like isoform X1 [Phymastichus coffea] Phymastichus... NA 108790 423 423 97% 2e-146 59.33 355 XP_058803909.1	galactose mutarotase-like isoform X1 [Phymastichus coffea] Phymastichus... NA 108790 423 423 97% 2e-146 59.33 355 XP_058803909.1	galactose mutarotase-like isoform X1 [Phymastichus coffea] Phymastichus... NA 108790 423 423 97% 2e-146 59.33 355 XP_058803909.1
LOC100121292	NV18045	9251	4	32	13	XM_031922105.1	XP_031777965.1	F:nucleic acid binding		1	F:GO:0003676				F	Enriched	3	0.357586	18	0.357586	8.745	7.06383	10.0426	unnamed protein product [Heterotrigona itama] Heterotrigon... NA 395501 370 370 71% 1e-107 32.03 1163 CAD1479726.1	unnamed protein product [Heterotrigona itama] Heterotrigon... NA 395501 370 370 71% 1e-107 32.03 1163 CAD1479726.1	unnamed protein product [Heterotrigona itama] Heterotrigon... NA 395501 370 370 71% 1e-107 32.03 1163 CAD1479726.1	unnamed protein product [Heterotrigona itama] Heterotrigon... NA 395501 370 370 71% 1e-107 32.03 1163 CAD1479726.1
LOC116416159		360	0.5	0	3	XM_031923410.1	XP_031779270.1								F	Enriched	1	0.0470933	Not Found(0)	0.0470933	9.108	6.93431	7.29927
LOC103317855		2600	6	12	5	XM_031931888.2	XP_031787748.1	C:membrane		1	C:GO:0016020				F	Enriched	2	715.244	Not Found(0)	715.244	9.868	6.92308	15.3846	leucine-rich repeat protein SHOC-2-like isoform X1 [Nomia... Nomia melanderi Alkali bee 2448451 45.1 45.1 54% 0.003 27.21 779 XP_031842308.1	leucine-rich repeat protein SHOC-2-like isoform X1 [Nomia... Nomia melanderi Alkali bee 2448451 45.1 45.1 54% 0.003 27.21 779 XP_031842308.1	leucine-rich repeat protein SHOC-2-like isoform X1 [Nomia... Nomia melanderi Alkali bee 2448451 45.1 45.1 54% 0.003 27.21 779 XP_031842308.1	leucine-rich repeat protein SHOC-2-like isoform X1 [Nomia... Nomia melanderi Alkali bee 2448451 45.1 45.1 54% 0.003 27.21 779 XP_031842308.1
LOC100680121		21954	14	55	4	XM_003427385.4	XP_003427433.1	C:membrane		1	C:GO:0016020				F	Enriched	2	1.10656	Not Found(0)	1.10656	7.999	6.87117	8.83436	unnamed protein product [Trichogramma brassicae] Trichogramma... NA 86971 150 150 45% 1e-35 32.17 786 CAB0029376.1	unnamed protein product [Trichogramma brassicae] Trichogramma... NA 86971 150 150 45% 1e-35 32.17 786 CAB0029376.1	unnamed protein product [Trichogramma brassicae] Trichogramma... NA 86971 150 150 45% 1e-35 32.17 786 CAB0029376.1	unnamed protein product [Trichogramma brassicae] Trichogramma... NA 86971 150 150 45% 1e-35 32.17 786 CAB0029376.1
LOC100117850	NV11338	135243	1086	2380	3090	XM_008213482.2	XP_008211704.2	F:carbohydrate binding		1	F:GO:0030246		NP_001245813.1	30.5	F	Enriched	2	0.105852	5	0.105852	7.998	6.85358	5.29595	galectin-8-like [Trichogramma pretiosum] Trichogramma... NA 7493 546 546 95% 0.0 80.39 336 XP_014239002.1	galectin-8-like [Trichogramma pretiosum] Trichogramma... NA 7493 546 546 95% 0.0 80.39 336 XP_014239002.1	galectin-8-like [Trichogramma pretiosum] Trichogramma... NA 7493 546 546 95% 0.0 80.39 336 XP_014239002.1	galectin-8-like [Trichogramma pretiosum] Trichogramma... NA 7493 546 546 95% 0.0 80.39 336 XP_014239002.1
LOC100679041		9189	2	0	4	XM_008204610.4	XP_008202832.1	C:membrane		1	C:GO:0016020		NP_725237.1	33.5	F	Enriched	3	0.0393328	Not Found(0)	0.0393328	8.679	6.82594	2.38908	PREDICTED: protein lifeguard 3-like isoform X1 [Polistes... Polistes can... NA 91411 320 320 100% 6e-108 54.95 300 XP_014611778.1	PREDICTED: protein lifeguard 3-like isoform X1 [Polistes... Polistes can... NA 91411 320 320 100% 6e-108 54.95 300 XP_014611778.1	PREDICTED: protein lifeguard 3-like isoform X1 [Polistes... Polistes can... NA 91411 320 320 100% 6e-108 54.95 300 XP_014611778.1	PREDICTED: protein lifeguard 3-like isoform X1 [Polistes... Polistes can... NA 91411 320 320 100% 6e-108 54.95 300 XP_014611778.1
LOC100680329		20570.2	11.33	8	15	XM_008215869.2	XP_008214091.1								F	Enriched	1	0.885118	Not Found(0)	0.885118	8.281	6.74847	11.0429	PREDICTED: MICOS complex subunit MIC25 [Megachile rotundata] Megachile ro... alfalfa leaf... 143995 51.6 51.6 57% 1e-06 32.32 193 XP_003707142.1	PREDICTED: MICOS complex subunit MIC25 [Megachile rotundata] Megachile ro... alfalfa leaf... 143995 51.6 51.6 57% 1e-06 32.32 193 XP_003707142.1	PREDICTED: MICOS complex subunit MIC25 [Megachile rotundata] Megachile ro... alfalfa leaf... 143995 51.6 51.6 57% 1e-06 32.32 193 XP_003707142.1	PREDICTED: MICOS complex subunit MIC25 [Megachile rotundata] Megachile ro... alfalfa leaf... 143995 51.6 51.6 57% 1e-06 32.32 193 XP_003707142.1
LOC100121018	NV50149	9002	36	39	22	XM_003425265.2	XP_003425313.2	F:calcium ion binding; C:membrane; F:oxidoreductase activity	Oxidoreductases	3	F:GO:0005509; C:GO:0016020; F:GO:0016491	EC:1	NP_001286485.1	59.7	F	Enriched	3	0.0861109	27	0.0861109	8.234	6.69604	6.34361	PREDICTED: NADPH oxidase 5 [Ceratosolen solmsi marchali] Ceratosolen ... NA 326594 1977 1977 97% 0.0 85.60 1111 XP_011501843.1	PREDICTED: NADPH oxidase 5 [Ceratosolen solmsi marchali] Ceratosolen ... NA 326594 1977 1977 97% 0.0 85.60 1111 XP_011501843.1	PREDICTED: NADPH oxidase 5 [Ceratosolen solmsi marchali] Ceratosolen ... NA 326594 1977 1977 97% 0.0 85.60 1111 XP_011501843.1	PREDICTED: NADPH oxidase 5 [Ceratosolen solmsi marchali] Ceratosolen ... NA 326594 1977 1977 97% 0.0 85.60 1111 XP_011501843.1
LOC100120169	NV13772	12681	2	0	0	XM_008203947.4	XP_008202169.1	F:metal ion binding		1	F:GO:0046872				F	Enriched	2	0.224008	Not Found(0)	0.224008	7.029	6.66667	8.48485	Sjoegren syndrome nuclear autoantigen 1 homolog [Copidosoma... Copidosoma f... NA 29053 194 194 95% 5e-62 68.35 172 XP_014204914.1	Sjoegren syndrome nuclear autoantigen 1 homolog [Copidosoma... Copidosoma f... NA 29053 194 194 95% 5e-62 68.35 172 XP_014204914.1	Sjoegren syndrome nuclear autoantigen 1 homolog [Copidosoma... Copidosoma f... NA 29053 194 194 95% 5e-62 68.35 172 XP_014204914.1	Sjoegren syndrome nuclear autoantigen 1 homolog [Copidosoma... Copidosoma f... NA 29053 194 194 95% 5e-62 68.35 172 XP_014204914.1
LOC103316661		539	4	8	3	XM_008211606.3	XP_008209828.1	C:nucleus; C:cytoplasm		2	C:GO:0005634; C:GO:0005737		NP_650260.1	30.6	F	Enriched	1	0.557574	Not Found(0)	0.557574	7.262	6.66667	7.55556	cilia- and flagella-associated protein 299-like [Vespa... Vespa mandar... Asian giant ... 7446 213 213 99% 1e-67 47.39 235 XP_035735735.1	cilia- and flagella-associated protein 299-like [Vespa... Vespa mandar... Asian giant ... 7446 213 213 99% 1e-67 47.39 235 XP_035735735.1	cilia- and flagella-associated protein 299-like [Vespa... Vespa mandar... Asian giant ... 7446 213 213 99% 1e-67 47.39 235 XP_035735735.1	cilia- and flagella-associated protein 299-like [Vespa... Vespa mandar... Asian giant ... 7446 213 213 99% 1e-67 47.39 235 XP_035735735.1
LOC100170120		22537	6	0	8	NM_001129817.2	NP_001123289.2	F:calcium ion binding		1	F:GO:0005509		NP_001247087.1	35.4	True, Gene Missing	Enriched	2		Not Found(0)		7.998	6.62983	7.59669	Pyroglutamylated RFamide peptide receptor [Cyphomyrmex costatus] Cyphomyrmex ... NA 456900 671 671 99% 0.0 46.96 1113 KYM99975.1	Pyroglutamylated RFamide peptide receptor [Cyphomyrmex costatus] Cyphomyrmex ... NA 456900 671 671 99% 0.0 46.96 1113 KYM99975.1	Pyroglutamylated RFamide peptide receptor [Cyphomyrmex costatus] Cyphomyrmex ... NA 456900 671 671 99% 0.0 46.96 1113 KYM99975.1	Pyroglutamylated RFamide peptide receptor [Cyphomyrmex costatus] Cyphomyrmex ... NA 456900 671 671 99% 0.0 46.96 1113 KYM99975.1
LOC103316931		4485.5	9	0	0	XM_008213065.4	XP_008211287.1	P:blue light signaling pathway; F:blue light photoreceptor activity; F:FAD binding		3	P:GO:0009785; F:GO:0009882; F:GO:0071949				F	Enriched	1	0.41095	Not Found(0)	0.41095	8.302	6.61157	7.43802	testis-expressed protein 47-like [Copidosoma floridanum] Copidosoma f... NA 29053 216 216 93% 9e-69 47.35 229 XP_014218380.1	testis-expressed protein 47-like [Copidosoma floridanum] Copidosoma f... NA 29053 216 216 93% 9e-69 47.35 229 XP_014218380.1	testis-expressed protein 47-like [Copidosoma floridanum] Copidosoma f... NA 29053 216 216 93% 9e-69 47.35 229 XP_014218380.1	testis-expressed protein 47-like [Copidosoma floridanum] Copidosoma f... NA 29053 216 216 93% 9e-69 47.35 229 XP_014218380.1
LOC100115767	NV11286	39774	22	0	0	XM_001600348.5	XP_001600398.3								F	Enriched	3	0.0374731	Not Found(0)	0.0374731	9.359	6.59341	11.6484
LOC103317100		449	8	0	0	XM_031922892.1	XP_031778752.1	C:nucleus; F:hydrolase activity; F:metal ion binding	Hydrolases	3	C:GO:0005634; F:GO:0016787; F:GO:0046872	EC:3			F	Enriched	2	0.034405	Not Found(0)	0.034405	8.688	6.54545	6.90909	protein ALP1-like [Trichogramma pretiosum] Trichogramma... NA 7493 264 264 82% 4e-85 56.12 384 XP_023315653.1	protein ALP1-like [Trichogramma pretiosum] Trichogramma... NA 7493 264 264 82% 4e-85 56.12 384 XP_023315653.1	protein ALP1-like [Trichogramma pretiosum] Trichogramma... NA 7493 264 264 82% 4e-85 56.12 384 XP_023315653.1	protein ALP1-like [Trichogramma pretiosum] Trichogramma... NA 7493 264 264 82% 4e-85 56.12 384 XP_023315653.1
LOC100117288	NV10015	5046	3	0	1	XM_001601525.5	XP_001601575.1	C:membrane; F:oxidoreductase activity	Oxidoreductases	2	C:GO:0016020; F:GO:0016491	EC:1	NP_572436.1	42	F	Enriched	2	0.390278	Not Found(0)	0.390278	9.651	6.52819	6.52819	17-beta-hydroxysteroid dehydrogenase 13-like [Copidosoma... Copidosoma f... NA 29053 488 488 89% 3e-173 74.59 322 XP_014211257.1	17-beta-hydroxysteroid dehydrogenase 13-like [Copidosoma... Copidosoma f... NA 29053 488 488 89% 3e-173 74.59 322 XP_014211257.1	17-beta-hydroxysteroid dehydrogenase 13-like [Copidosoma... Copidosoma f... NA 29053 488 488 89% 3e-173 74.59 322 XP_014211257.1	17-beta-hydroxysteroid dehydrogenase 13-like [Copidosoma... Copidosoma f... NA 29053 488 488 89% 3e-173 74.59 322 XP_014211257.1
LOC100680088		6966	0	0	18	XM_008211409.4	XP_008209631.1	C:membrane; P:proton transmembrane transport		2	C:GO:0016020; P:GO:1902600		NP_609080.1	31.3	F	Enriched	4	0.25736	9	0.25736	7.264	6.51769	1.48976	sodium/hydrogen exchanger 9B1-like [Phymastichus coffea] Phymastichus... NA 108790 772 772 94% 0.0 71.65 518 XP_058809753.1	sodium/hydrogen exchanger 9B1-like [Phymastichus coffea] Phymastichus... NA 108790 772 772 94% 0.0 71.65 518 XP_058809753.1	sodium/hydrogen exchanger 9B1-like [Phymastichus coffea] Phymastichus... NA 108790 772 772 94% 0.0 71.65 518 XP_058809753.1	sodium/hydrogen exchanger 9B1-like [Phymastichus coffea] Phymastichus... NA 108790 772 772 94% 0.0 71.65 518 XP_058809753.1
LOC100678376		1877	0	2	0	XM_008216730.2	XP_008214952.1	C:membrane		1	C:GO:0016020		NP_001033946.2	27.1	True, Gene Missing	Enriched	2		Not Found(0)		8.284	6.50264	5.6239	potassium/sodium hyperpolarization-activated cyclic... Copidosoma f... NA 29053 848 848 100% 0.0 70.30 568 XP_014218369.1	potassium/sodium hyperpolarization-activated cyclic... Copidosoma f... NA 29053 848 848 100% 0.0 70.30 568 XP_014218369.1	potassium/sodium hyperpolarization-activated cyclic... Copidosoma f... NA 29053 848 848 100% 0.0 70.30 568 XP_014218369.1	potassium/sodium hyperpolarization-activated cyclic... Copidosoma f... NA 29053 848 848 100% 0.0 70.30 568 XP_014218369.1
LOC103317195		5242	2	0	1	XM_008214251.3	XP_008212473.1	C:membrane		1	C:GO:0016020				F	Enriched	2	0.0460294	Not Found(0)	0.0460294	7.943	6.47482	7.19424	unnamed protein product [Heterotrigona itama] Heterotrigon... NA 395501 45.8 45.8 55% 1e-04 34.18 348 CAD1475177.1	unnamed protein product [Heterotrigona itama] Heterotrigon... NA 395501 45.8 45.8 55% 1e-04 34.18 348 CAD1475177.1	unnamed protein product [Heterotrigona itama] Heterotrigon... NA 395501 45.8 45.8 55% 1e-04 34.18 348 CAD1475177.1	unnamed protein product [Heterotrigona itama] Heterotrigon... NA 395501 45.8 45.8 55% 1e-04 34.18 348 CAD1475177.1
LOC100114559	NV15973	10386	4	22	10	XM_008209927.3	XP_008208149.1	F:monooxygenase activity; F:iron ion binding; C:membrane; F:oxidoreductase activity, acting on paired donors, with incorporation or reduction of molecular oxygen; F:heme binding	Oxidoreductases; Acting on paired donors, with incorporation or reduction of molecular oxygen. The oxygen incorporated need not be derived from O(2)	5	F:GO:0004497; F:GO:0005506; C:GO:0016020; F:GO:0016705; F:GO:0020037	EC:1; EC:1.14	NP_650782.1	31.1	F	Enriched	1	0.276547	1	0.276547	9.04	6.43564	7.59076	probable cytochrome P450 12a5, mitochondrial [Phymastichus... Phymastichus... NA 108790 754 754 95% 0.0 60.94 606 XP_058798490.1	probable cytochrome P450 12a5, mitochondrial [Phymastichus... Phymastichus... NA 108790 754 754 95% 0.0 60.94 606 XP_058798490.1	probable cytochrome P450 12a5, mitochondrial [Phymastichus... Phymastichus... NA 108790 754 754 95% 0.0 60.94 606 XP_058798490.1	probable cytochrome P450 12a5, mitochondrial [Phymastichus... Phymastichus... NA 108790 754 754 95% 0.0 60.94 606 XP_058798490.1
LOC103315482		15477	2	4	6	XM_008204577.3	XP_008202799.1	F:carbonate dehydratase activity; F:zinc ion binding	Carbon-oxygen lyases; Carbonic anhydrase; Carbon-oxygen lyases; Lyases	2	F:GO:0004089; F:GO:0008270	EC:4.2.1; EC:4.2.1.1; EC:4.2; EC:4	NP_572497.1	33.5	F	Enriched	1	0.260526	17	0.260526	7.934	6.39098	5.6391	carbonic anhydrase 2-like [Phymastichus coffea] Phymastichus... NA 108790 362 362 99% 2e-125 63.53 262 XP_058795079.1	carbonic anhydrase 2-like [Phymastichus coffea] Phymastichus... NA 108790 362 362 99% 2e-125 63.53 262 XP_058795079.1	carbonic anhydrase 2-like [Phymastichus coffea] Phymastichus... NA 108790 362 362 99% 2e-125 63.53 262 XP_058795079.1	carbonic anhydrase 2-like [Phymastichus coffea] Phymastichus... NA 108790 362 362 99% 2e-125 63.53 262 XP_058795079.1
LOC103315534		6377	116	126	74	XM_008204942.4	XP_008203164.1	C:membrane; C:membrane		2	C:GO:0016020; C:GO:0016020				F	Enriched	2	1.77159	Not Found(0)	1.77159	8.324	6.23819	7.93951	unnamed protein product [Trichogramma brassicae] Trichogramma... NA 86971 190 190 77% 5e-50 30.38 975 CAB0030423.1	unnamed protein product [Trichogramma brassicae] Trichogramma... NA 86971 190 190 77% 5e-50 30.38 975 CAB0030423.1	unnamed protein product [Trichogramma brassicae] Trichogramma... NA 86971 190 190 77% 5e-50 30.38 975 CAB0030423.1	unnamed protein product [Trichogramma brassicae] Trichogramma... NA 86971 190 190 77% 5e-50 30.38 975 CAB0030423.1
LOC100680437		20892	2	0	0	XM_008209163.3	XP_008207385.1								F	Enriched	2	2.31451	Not Found(0)	2.31451	9.653	6.20525	14.0811
LOC100121105	NV16843	8605	9	86	53	XM_001604641.5	XP_001604691.2	F:pyruvate dehydrogenase (acetyl-transferring) activity; P:acetyl-CoA biosynthetic process from pyruvate; C:intracellular membrane-bounded organelle	Acting on the aldehyde or oxo group of donors; Oxidoreductases; Acting on the aldehyde or oxo group of donors; Pyruvate dehydrogenase (acetyl-transferring)	3	F:GO:0004739; P:GO:0006086; C:GO:0043231	EC:1.2; EC:1; EC:1.2.4; EC:1.2.4.1	NP_726946.1	48.7	F	Enriched	2	0.388773	5	0.388773	9.1	6.05263	8.15789	PREDICTED: pyruvate dehydrogenase E1 component subunit alpha,... Ceratosolen ... NA 326594 556 556 86% 0.0 75.45 331 XP_011501399.1	PREDICTED: pyruvate dehydrogenase E1 component subunit alpha,... Ceratosolen ... NA 326594 556 556 86% 0.0 75.45 331 XP_011501399.1	PREDICTED: pyruvate dehydrogenase E1 component subunit alpha,... Ceratosolen ... NA 326594 556 556 86% 0.0 75.45 331 XP_011501399.1	PREDICTED: pyruvate dehydrogenase E1 component subunit alpha,... Ceratosolen ... NA 326594 556 556 86% 0.0 75.45 331 XP_011501399.1
LOC103316594		9925	0	0	0	XM_008210862.4	XP_008209084.1								F	Unique	2	0.178401	Not Found(0)	0.178401	9.795	6.03448	12.931
LOC103316206		173	1	0	0	XM_008208836.3	XP_008207058.1	F:ionotropic glutamate receptor activity; C:membrane; P:ionotropic glutamate receptor signaling pathway		3	F:GO:0004970; C:GO:0016020; P:GO:0035235				F	Enriched	2	0.267421	Not Found(0)	0.267421	8.721	6	5	glutamate receptor 1-like [Copidosoma floridanum] Copidosoma f... NA 29053 105 105 55% 8e-25 39.64 459 XP_014205463.1	glutamate receptor 1-like [Copidosoma floridanum] Copidosoma f... NA 29053 105 105 55% 8e-25 39.64 459 XP_014205463.1	glutamate receptor 1-like [Copidosoma floridanum] Copidosoma f... NA 29053 105 105 55% 8e-25 39.64 459 XP_014205463.1	glutamate receptor 1-like [Copidosoma floridanum] Copidosoma f... NA 29053 105 105 55% 8e-25 39.64 459 XP_014205463.1
LOC116738461		27018	12	17	4	XM_032601324.1	XP_032457215.1	C:membrane; C:membrane		2	C:GO:0016020; C:GO:0016020				F	Enriched	2	0.37614	9	0.37614	7.364	5.9952	8.63309	unnamed protein product [Trichogramma brassicae] Trichogramma... NA 86971 383 383 95% 5e-127 51.23 557 CAB0029365.1	unnamed protein product [Trichogramma brassicae] Trichogramma... NA 86971 383 383 95% 5e-127 51.23 557 CAB0029365.1	unnamed protein product [Trichogramma brassicae] Trichogramma... NA 86971 383 383 95% 5e-127 51.23 557 CAB0029365.1	unnamed protein product [Trichogramma brassicae] Trichogramma... NA 86971 383 383 95% 5e-127 51.23 557 CAB0029365.1
LOC100679289		9249	0	0	2	XM_003426288.4	XP_003426336.1	C:membrane		1	C:GO:0016020				F	Enriched	1	9.77008	Not Found(0)	9.77008	9.731	5.94059	7.92079
LOC100679889		6827	0	0	0	XM_003423793.3	XP_003423841.1	C:membrane		1	C:GO:0016020				F	Unique	2	2.0037	Not Found(0)	2.0037	8.523	5.93607	4.10959	unnamed protein product [Heterotrigona itama] Heterotrigon... NA 395501 69.7 69.7 90% 1e-12 27.65 227 CAD1469612.1	unnamed protein product [Heterotrigona itama] Heterotrigon... NA 395501 69.7 69.7 90% 1e-12 27.65 227 CAD1469612.1	unnamed protein product [Heterotrigona itama] Heterotrigon... NA 395501 69.7 69.7 90% 1e-12 27.65 227 CAD1469612.1	unnamed protein product [Heterotrigona itama] Heterotrigon... NA 395501 69.7 69.7 90% 1e-12 27.65 227 CAD1469612.1
LOC100678298		1846	6	0	9	XM_008212994.3	XP_008211216.1								F	Enriched	2	0.843532	Not Found(0)	0.843532	8.744	5.88235	15.8824
LOC103315356		632	0	4	0	XM_031930402.1	XP_031786262.1								True, Gene Missing	Enriched	2		Not Found(0)		7.037	5.88235	7.52941	protein PFC0760c-like [Polistes fuscatus] Polistes fus... common paper... 30207 120 120 50% 3e-27 34.22 1108 XP_043493647.1	protein PFC0760c-like [Polistes fuscatus] Polistes fus... common paper... 30207 120 120 50% 3e-27 34.22 1108 XP_043493647.1	protein PFC0760c-like [Polistes fuscatus] Polistes fus... common paper... 30207 120 120 50% 3e-27 34.22 1108 XP_043493647.1	protein PFC0760c-like [Polistes fuscatus] Polistes fus... common paper... 30207 120 120 50% 3e-27 34.22 1108 XP_043493647.1
LOC103315476		3202	10	19	16	XM_008204520.4	XP_008202742.1								F	Enriched	3	0.484598	Not Found(0)	0.484598	9.714	5.86081	8.42491	PREDICTED: mucin-2-like [Ceratosolen solmsi marchali] Ceratosolen ... NA 326594 45.4 45.4 92% 0.001 34.08 265 XP_011503234.1	PREDICTED: mucin-2-like [Ceratosolen solmsi marchali] Ceratosolen ... NA 326594 45.4 45.4 92% 0.001 34.08 265 XP_011503234.1	PREDICTED: mucin-2-like [Ceratosolen solmsi marchali] Ceratosolen ... NA 326594 45.4 45.4 92% 0.001 34.08 265 XP_011503234.1	PREDICTED: mucin-2-like [Ceratosolen solmsi marchali] Ceratosolen ... NA 326594 45.4 45.4 92% 0.001 34.08 265 XP_011503234.1
LOC100680288		5093	2	44	29	XM_003424200.5	XP_003424248.1	C:membrane		1	C:GO:0016020				F	Enriched	2	4.4021	Not Found(0)	4.4021	8.557	5.78313	6.74699	tetraspanin-21-like [Venturia canescens] Venturia can... NA 32260 142 142 81% 2e-36 30.59 399 XP_043289718.1	tetraspanin-21-like [Venturia canescens] Venturia can... NA 32260 142 142 81% 2e-36 30.59 399 XP_043289718.1	tetraspanin-21-like [Venturia canescens] Venturia can... NA 32260 142 142 81% 2e-36 30.59 399 XP_043289718.1	tetraspanin-21-like [Venturia canescens] Venturia can... NA 32260 142 142 81% 2e-36 30.59 399 XP_043289718.1
LOC100123853	NV10863	37002	4	16	15	XM_001607561.6	XP_001607611.1	C:cellular anatomical entity		1	C:GO:0110165		NP_573101.1	36.8	F	Enriched	1	0.373231	4	0.373231	9.342	5.76923	8.97436	PREDICTED: sperm flagellar protein 1-like [Ceratosolen solmsi... Ceratosolen ... NA 326594 304 304 97% 4e-101 51.44 306 XP_011500339.1	PREDICTED: sperm flagellar protein 1-like [Ceratosolen solmsi... Ceratosolen ... NA 326594 304 304 97% 4e-101 51.44 306 XP_011500339.1	PREDICTED: sperm flagellar protein 1-like [Ceratosolen solmsi... Ceratosolen ... NA 326594 304 304 97% 4e-101 51.44 306 XP_011500339.1	PREDICTED: sperm flagellar protein 1-like [Ceratosolen solmsi... Ceratosolen ... NA 326594 304 304 97% 4e-101 51.44 306 XP_011500339.1
LOC100119707	NV16813	33730	0	18	22	XM_001603384.5	XP_001603434.1	F:L-lactate dehydrogenase activity; C:cytoplasm; P:carboxylic acid metabolic process	Acting on the CH-OH group of donors; Oxidoreductases; Acting on the CH-OH group of donors; L-lactate dehydrogenase	3	F:GO:0004459; C:GO:0005737; P:GO:0019752	EC:1.1; EC:1; EC:1.1.1; EC:1.1.1.27	NP_476581.1	51.2	F	Enriched	1	0.296113	4	0.296113	8.104	5.74413	4.43864	L-lactate dehydrogenase A chain-like [Copidosoma floridanum] Copidosoma f... NA 29053 560 560 100% 0.0 67.18 386 XP_014217966.1	L-lactate dehydrogenase A chain-like [Copidosoma floridanum] Copidosoma f... NA 29053 560 560 100% 0.0 67.18 386 XP_014217966.1	L-lactate dehydrogenase A chain-like [Copidosoma floridanum] Copidosoma f... NA 29053 560 560 100% 0.0 67.18 386 XP_014217966.1	L-lactate dehydrogenase A chain-like [Copidosoma floridanum] Copidosoma f... NA 29053 560 560 100% 0.0 67.18 386 XP_014217966.1
LOC103316653		1002	0	8	2	XM_008211403.4	XP_008209625.1	F:calcium channel activity; P:regulation of DNA-templated transcription; C:membrane; C:sarcoplasmic reticulum; P:histone modification; P:calcium ion transmembrane transport		6	F:GO:0005262; P:GO:0006355; C:GO:0016020; C:GO:0016529; P:GO:0016570; P:GO:0070588		NP_788449.1	46.2	F	Enriched	1	0.0160808	6	0.0160808	9.332	5.71429	10.4762	PREDICTED: RNA polymerase-associated protein CTR9 homolog... Ceratosolen ... NA 326594 125 125 99% 7e-33 54.81 1234 XP_011502204.1	PREDICTED: RNA polymerase-associated protein CTR9 homolog... Ceratosolen ... NA 326594 125 125 99% 7e-33 54.81 1234 XP_011502204.1	PREDICTED: RNA polymerase-associated protein CTR9 homolog... Ceratosolen ... NA 326594 125 125 99% 7e-33 54.81 1234 XP_011502204.1	PREDICTED: RNA polymerase-associated protein CTR9 homolog... Ceratosolen ... NA 326594 125 125 99% 7e-33 54.81 1234 XP_011502204.1
LOC103315828		3163	39	0	0	XM_016982412.3	XP_016837901.1	P:malate metabolic process; F:malate dehydrogenase activity; F:oxidoreductase activity, acting on the CH-OH group of donors, NAD or NADP as acceptor	Acting on the CH-OH group of donors; Oxidoreductases; Acting on the CH-OH group of donors	3	P:GO:0006108; F:GO:0016615; F:GO:0016616	EC:1.1; EC:1; EC:1.1.1	NP_609394.1	35.8	F	Enriched	2	0.465576	1	0.465576	7.956	5.58659	7.5419	malate dehydrogenase, cytoplasmic-like [Phymastichus coffea] Phymastichus... NA 108790 457 457 99% 6e-160 62.29 365 XP_058808706.1	malate dehydrogenase, cytoplasmic-like [Phymastichus coffea] Phymastichus... NA 108790 457 457 99% 6e-160 62.29 365 XP_058808706.1	malate dehydrogenase, cytoplasmic-like [Phymastichus coffea] Phymastichus... NA 108790 457 457 99% 6e-160 62.29 365 XP_058808706.1	malate dehydrogenase, cytoplasmic-like [Phymastichus coffea] Phymastichus... NA 108790 457 457 99% 6e-160 62.29 365 XP_058808706.1
LOC100679424		3736	43	0	8	XM_008210610.3	XP_008208832.1								F	Enriched	3	6.391	Not Found(0)	6.391	8.341	5.56414	6.80062	GSCOCG00008304001-RA-CDS [Cotesia congregata] Cotesia cong... NA 51543 57.8 57.8 11% 1e-06 37.50 640 CAD6237692.1	GSCOCG00008304001-RA-CDS [Cotesia congregata] Cotesia cong... NA 51543 57.8 57.8 11% 1e-06 37.50 640 CAD6237692.1	GSCOCG00008304001-RA-CDS [Cotesia congregata] Cotesia cong... NA 51543 57.8 57.8 11% 1e-06 37.50 640 CAD6237692.1	GSCOCG00008304001-RA-CDS [Cotesia congregata] Cotesia cong... NA 51543 57.8 57.8 11% 1e-06 37.50 640 CAD6237692.1
LOC107981376		2501	0	17	22	XM_016987114.3	XP_016842603.1	C:membrane		1	C:GO:0016020				F	Enriched	3	0.991669	Not Found(0)	0.991669	9.674	5.55556	7.63889	Cytochrome P450 [Apis cerana cerana] Apis cerana ... NA 94128 127 127 74% 5e-36 54.21 202 PBC31404.1	Cytochrome P450 [Apis cerana cerana] Apis cerana ... NA 94128 127 127 74% 5e-36 54.21 202 PBC31404.1	Cytochrome P450 [Apis cerana cerana] Apis cerana ... NA 94128 127 127 74% 5e-36 54.21 202 PBC31404.1	Cytochrome P450 [Apis cerana cerana] Apis cerana ... NA 94128 127 127 74% 5e-36 54.21 202 PBC31404.1
LOC100116975	NV12617	80927	236	2257	1192	XM_001601284.4	XP_001601334.1	F:acetyl-CoA hydrolase activity; P:acetate metabolic process; F:transferase activity; P:propionate metabolic process, methylcitrate cycle	Acting on ester bonds; Transferases; Hydrolases; Acetyl-CoA hydrolase; Acting on ester bonds	4	F:GO:0003986; P:GO:0006083; F:GO:0016740; P:GO:0019679	EC:3.1; EC:2; EC:3; EC:3.1.2.1; EC:3.1.2	NP_651762.1	58.1	F	Enriched	2	0.106507	Not Found(0)	0.106507	8.325	5.53191	6.17021	PREDICTED: 4-hydroxybutyrate coenzyme A transferase-like... Dufourea nov... NA 178035 807 807 99% 0.0 78.89 477 XP_015439413.1	PREDICTED: 4-hydroxybutyrate coenzyme A transferase-like... Dufourea nov... NA 178035 807 807 99% 0.0 78.89 477 XP_015439413.1	PREDICTED: 4-hydroxybutyrate coenzyme A transferase-like... Dufourea nov... NA 178035 807 807 99% 0.0 78.89 477 XP_015439413.1	PREDICTED: 4-hydroxybutyrate coenzyme A transferase-like... Dufourea nov... NA 178035 807 807 99% 0.0 78.89 477 XP_015439413.1
LOC100679939		259402	32	8	8	XM_008209210.4	XP_008207432.1								F	Enriched	2	0.149201	Not Found(0)	0.149201	9.136	5.50964	10.4683	proline-rich extensin-like protein EPR1 [Bombus pyrosoma] Bombus pyrosoma NA 396416 61.6 61.6 10% 1e-07 35.87 807 XP_043578206.1	proline-rich extensin-like protein EPR1 [Bombus pyrosoma] Bombus pyrosoma NA 396416 61.6 61.6 10% 1e-07 35.87 807 XP_043578206.1	proline-rich extensin-like protein EPR1 [Bombus pyrosoma] Bombus pyrosoma NA 396416 61.6 61.6 10% 1e-07 35.87 807 XP_043578206.1	proline-rich extensin-like protein EPR1 [Bombus pyrosoma] Bombus pyrosoma NA 396416 61.6 61.6 10% 1e-07 35.87 807 XP_043578206.1
LOC103317741		13795	10	18	25	XM_031924792.2	XP_031780652.1	C:membrane		1	C:GO:0016020		NP_001189302.1	27.6	True, Gene Missing	Enriched	2		Not Found(0)		8.301	5.50459	7.70642
LOC100679270		10082	14	102	72	XM_031931454.2	XP_031787314.1	C:membrane		1	C:GO:0016020				F	Enriched	3	11.8785	Not Found(0)	11.8785	9.834	5.38922	13.7725
LOC100680244		5318.5	5	2	0	XM_008216436.4	XP_008214658.1								F	Enriched	3	1.66917	Not Found(0)	1.66917	8.869	5.38462	11.5385
LOC100122658	NV12293	908	12	0	0	XM_032600206.1	XP_032456097.1	F:serine-type endopeptidase activity; P:proteolysis	Acting on peptide bonds (peptidases); Acting on peptide bonds (peptidases); Hydrolases	2	F:GO:0004252; P:GO:0006508	EC:3.4.21; EC:3.4; EC:3	NP_001163718.3	37.8	F	Enriched	2	0.0115329	Not Found(0)	0.0115329	7.715	5.3719	6.61157	transmembrane protease serine 9-like [Neodiprion fabricii] Neodiprion f... NA 2872261 529 777 100% 0.0 50.47 635 XP_046417491.1	transmembrane protease serine 9-like [Neodiprion fabricii] Neodiprion f... NA 2872261 529 777 100% 0.0 50.47 635 XP_046417491.1	transmembrane protease serine 9-like [Neodiprion fabricii] Neodiprion f... NA 2872261 529 777 100% 0.0 50.47 635 XP_046417491.1	transmembrane protease serine 9-like [Neodiprion fabricii] Neodiprion f... NA 2872261 529 777 100% 0.0 50.47 635 XP_046417491.1
LOC100123689	NV11799	16941	7	24	26	XM_031922671.2	XP_031778531.1	C:motile cilium		1	C:GO:0031514		NP_573101.1	31	F	Enriched	1	0.0257523	2	0.0257523	8.89	5.36585	11.2195	sperm flagellar protein 1-like [Phymastichus coffea] Phymastichus... NA 108790 312 312 99% 1e-107 70.10 205 XP_058804934.1	sperm flagellar protein 1-like [Phymastichus coffea] Phymastichus... NA 108790 312 312 99% 1e-107 70.10 205 XP_058804934.1	sperm flagellar protein 1-like [Phymastichus coffea] Phymastichus... NA 108790 312 312 99% 1e-107 70.10 205 XP_058804934.1	sperm flagellar protein 1-like [Phymastichus coffea] Phymastichus... NA 108790 312 312 99% 1e-107 70.10 205 XP_058804934.1
LOC100117147	NV15748	7327	10	46	37	XM_001601419.6	XP_001601469.2	C:membrane		1	C:GO:0016020		NP_651568.1	34.9	True, Gene Missing	Enriched	2		Not Found(0)		9.769	5.31561	6.31229	solute carrier family 25 member 45 [Phymastichus coffea] Phymastichus... NA 108790 437 437 99% 6e-154 69.31 302 XP_058790029.1	solute carrier family 25 member 45 [Phymastichus coffea] Phymastichus... NA 108790 437 437 99% 6e-154 69.31 302 XP_058790029.1	solute carrier family 25 member 45 [Phymastichus coffea] Phymastichus... NA 108790 437 437 99% 6e-154 69.31 302 XP_058790029.1	solute carrier family 25 member 45 [Phymastichus coffea] Phymastichus... NA 108790 437 437 99% 6e-154 69.31 302 XP_058790029.1
LOC100119925	NV18559	67159.3	26	97	100	XM_008207383.4	XP_008205605.1	F:ATP binding; P:protein modification process; F:metal ion binding		3	F:GO:0005524; P:GO:0036211; F:GO:0046872		NP_609069.1	44.9	F	Enriched	2	0.149213	8	0.149213	9.586	5.26882	8.3871	PREDICTED: tubulin glycylase 3A-like [Ceratosolen solmsi... Ceratosolen ... NA 326594 1119 1119 93% 0.0 64.18 889 XP_011501675.1	PREDICTED: tubulin glycylase 3A-like [Ceratosolen solmsi... Ceratosolen ... NA 326594 1119 1119 93% 0.0 64.18 889 XP_011501675.1	PREDICTED: tubulin glycylase 3A-like [Ceratosolen solmsi... Ceratosolen ... NA 326594 1119 1119 93% 0.0 64.18 889 XP_011501675.1	PREDICTED: tubulin glycylase 3A-like [Ceratosolen solmsi... Ceratosolen ... NA 326594 1119 1119 93% 0.0 64.18 889 XP_011501675.1
LOC100119244	NV15934	12962	24	16	16	XM_008209846.3	XP_008208068.1						NP_610666.1	35.6	F	Enriched	1	0.649783	Not Found(0)	0.649783	9.272	5.23077	10.4615	UPF0605 protein CG18335-like [Copidosoma floridanum] Copidosoma f... NA 29053 439 439 98% 8e-154 64.62 323 XP_014216845.1	UPF0605 protein CG18335-like [Copidosoma floridanum] Copidosoma f... NA 29053 439 439 98% 8e-154 64.62 323 XP_014216845.1	UPF0605 protein CG18335-like [Copidosoma floridanum] Copidosoma f... NA 29053 439 439 98% 8e-154 64.62 323 XP_014216845.1	UPF0605 protein CG18335-like [Copidosoma floridanum] Copidosoma f... NA 29053 439 439 98% 8e-154 64.62 323 XP_014216845.1
LOC116415724		7241	77	0	2	XM_031922891.2	XP_031778751.1	C:membrane		1	C:GO:0016020				F	Enriched	1	0.565958	Not Found(0)	0.565958	9.195	5.22876	8.49673	protein NATD1-like [Copidosoma floridanum] Copidosoma f... NA 29053 184 184 99% 7e-59 60.78 151 XP_014219408.2	protein NATD1-like [Copidosoma floridanum] Copidosoma f... NA 29053 184 184 99% 7e-59 60.78 151 XP_014219408.2	protein NATD1-like [Copidosoma floridanum] Copidosoma f... NA 29053 184 184 99% 7e-59 60.78 151 XP_014219408.2	protein NATD1-like [Copidosoma floridanum] Copidosoma f... NA 29053 184 184 99% 7e-59 60.78 151 XP_014219408.2
LOC103316733		2012	12	8	22	XM_008212018.3	XP_008210240.1	P:spermatogenesis; F:myosin light chain binding; C:sperm connecting piece		3	P:GO:0007283; F:GO:0032027; C:GO:0097224				F	Enriched	1	0.741856	Not Found(0)	0.741856	9.96	5.22388	11.9403	spermatogenesis-associated protein [Apis cerana cerana] Apis cerana ... NA 94128 145 145 99% 3e-41 52.63 384 PBC25887.1	spermatogenesis-associated protein [Apis cerana cerana] Apis cerana ... NA 94128 145 145 99% 3e-41 52.63 384 PBC25887.1	spermatogenesis-associated protein [Apis cerana cerana] Apis cerana ... NA 94128 145 145 99% 3e-41 52.63 384 PBC25887.1	spermatogenesis-associated protein [Apis cerana cerana] Apis cerana ... NA 94128 145 145 99% 3e-41 52.63 384 PBC25887.1
LOC100680158		16600	63	51	58	XM_008206918.3	XP_008205140.3	F:protein dimerization activity		1	F:GO:0046983		NP_611229.2	24.6	F	Enriched	2	0.271791	6	0.271791	9.027	5.17677	6.94444	coiled-coil and C2 domain-containing protein 2A [Ooceraea biroi] Ooceraea biroi clonal raide... 2015173 845 845 99% 0.0 54.05 780 XP_011346240.1	coiled-coil and C2 domain-containing protein 2A [Ooceraea biroi] Ooceraea biroi clonal raide... 2015173 845 845 99% 0.0 54.05 780 XP_011346240.1	coiled-coil and C2 domain-containing protein 2A [Ooceraea biroi] Ooceraea biroi clonal raide... 2015173 845 845 99% 0.0 54.05 780 XP_011346240.1	coiled-coil and C2 domain-containing protein 2A [Ooceraea biroi] Ooceraea biroi clonal raide... 2015173 845 845 99% 0.0 54.05 780 XP_011346240.1
LOC100119781	NV14754	347	2	0	2	XM_031927284.1	XP_031783144.1	C:membrane; F:transmembrane transporter activity; P:transmembrane transport		3	C:GO:0016020; F:GO:0022857; P:GO:0055085		NP_610694.1	30.3	F	Enriched	2	0.810092	Not Found(0)	0.810092	8.225	5.17241	3.44828	facilitated trehalose transporter Tret1-like [Phymastichus... Phymastichus... NA 108790 391 391 99% 5e-136 58.82 290 XP_058789148.1	facilitated trehalose transporter Tret1-like [Phymastichus... Phymastichus... NA 108790 391 391 99% 5e-136 58.82 290 XP_058789148.1	facilitated trehalose transporter Tret1-like [Phymastichus... Phymastichus... NA 108790 391 391 99% 5e-136 58.82 290 XP_058789148.1	facilitated trehalose transporter Tret1-like [Phymastichus... Phymastichus... NA 108790 391 391 99% 5e-136 58.82 290 XP_058789148.1
LOC103316058		47208	19	0	0	XM_008207656.4	XP_008205878.1								F	Enriched	2	0.254883	19	0.254883	9.923	5.16304	12.5	Uncharacterized protein DBV15_11177 [Temnothorax longispinosus] Temnothorax ... NA 300112 376 376 92% 5e-115 39.16 1032 TGZ47852.1	Uncharacterized protein DBV15_11177 [Temnothorax longispinosus] Temnothorax ... NA 300112 376 376 92% 5e-115 39.16 1032 TGZ47852.1	Uncharacterized protein DBV15_11177 [Temnothorax longispinosus] Temnothorax ... NA 300112 376 376 92% 5e-115 39.16 1032 TGZ47852.1	Uncharacterized protein DBV15_11177 [Temnothorax longispinosus] Temnothorax ... NA 300112 376 376 92% 5e-115 39.16 1032 TGZ47852.1
LOC100677879		7847	194	53	88	XM_003428126.5	XP_003428174.2	C:membrane; C:membrane; F:transmembrane transporter activity; P:intracellular signal transduction; P:transmembrane transport		5	C:GO:0016020; C:GO:0016020; F:GO:0022857; P:GO:0035556; P:GO:0055085		NP_001261602.1	26.2	F	Enriched	2	2.37791	Not Found(0)	2.37791	8.015	5.05243	6.76835	serine/threonine-protein phosphatase 6 regulatory ankyrin repe... Phymastichus... NA 108790 473 473 99% 1e-147 32.59 1062 XP_058802904.1	serine/threonine-protein phosphatase 6 regulatory ankyrin repe... Phymastichus... NA 108790 473 473 99% 1e-147 32.59 1062 XP_058802904.1	serine/threonine-protein phosphatase 6 regulatory ankyrin repe... Phymastichus... NA 108790 473 473 99% 1e-147 32.59 1062 XP_058802904.1	serine/threonine-protein phosphatase 6 regulatory ankyrin repe... Phymastichus... NA 108790 473 473 99% 1e-147 32.59 1062 XP_058802904.1
LOC100679036		3335	5	11	4	XM_003427376.5	XP_003427424.2								F	Enriched	2	0.660676	Not Found(0)	0.660676	7.464	5.04587	7.56881	leucine-rich repeat-containing protein 34-like [Copidosoma... Copidosoma f... NA 29053 416 416 85% 4e-142 55.53 400 XP_014209662.1	leucine-rich repeat-containing protein 34-like [Copidosoma... Copidosoma f... NA 29053 416 416 85% 4e-142 55.53 400 XP_014209662.1	leucine-rich repeat-containing protein 34-like [Copidosoma... Copidosoma f... NA 29053 416 416 85% 4e-142 55.53 400 XP_014209662.1	leucine-rich repeat-containing protein 34-like [Copidosoma... Copidosoma f... NA 29053 416 416 85% 4e-142 55.53 400 XP_014209662.1
LOC100678323		560	10	8	0	XM_003424760.4	XP_003424808.2								F	Enriched	2		Not Found(0)		8.92	5.03597	13.3094
LOC116738568		410	0	2	0	XM_032599366.1	XP_032455257.1	P:transport; C:membrane		2	P:GO:0006810; C:GO:0016020		NP_001246317.1	30.8	True, Gene Missing	Enriched	2		Not Found(0)		8.599	4.97738	6.33484	potassium/sodium hyperpolarization-activated cyclic... Phymastichus... NA 108790 270 270 95% 2e-86 62.44 556 XP_058793323.1	potassium/sodium hyperpolarization-activated cyclic... Phymastichus... NA 108790 270 270 95% 2e-86 62.44 556 XP_058793323.1	potassium/sodium hyperpolarization-activated cyclic... Phymastichus... NA 108790 270 270 95% 2e-86 62.44 556 XP_058793323.1	potassium/sodium hyperpolarization-activated cyclic... Phymastichus... NA 108790 270 270 95% 2e-86 62.44 556 XP_058793323.1
LOC100680374		1184	0	31	10	XM_031924367.1	XP_031780227.1								F	Enriched	3	5.21902	Not Found(0)	5.21902	9.923	4.90654	17.2897
LOC100114838	NV17742	781	22	10	3.14	XM_001599684.5	XP_001599734.2	F:monooxygenase activity; F:iron ion binding; C:membrane; F:oxidoreductase activity, acting on paired donors, with incorporation or reduction of molecular oxygen; F:heme binding	Oxidoreductases; Acting on paired donors, with incorporation or reduction of molecular oxygen. The oxygen incorporated need not be derived from O(2)	5	F:GO:0004497; F:GO:0005506; C:GO:0016020; F:GO:0016705; F:GO:0020037	EC:1; EC:1.14	NP_524598.1	38.7	F	Enriched	2	0.890684	Not Found(0)	0.890684	8.302	4.89237	8.21918	PREDICTED: cytochrome P450 4C1-like [Ceratosolen solmsi marchali] Ceratosolen ... NA 326594 726 726 100% 0.0 65.17 513 XP_011504736.1	PREDICTED: cytochrome P450 4C1-like [Ceratosolen solmsi marchali] Ceratosolen ... NA 326594 726 726 100% 0.0 65.17 513 XP_011504736.1	PREDICTED: cytochrome P450 4C1-like [Ceratosolen solmsi marchali] Ceratosolen ... NA 326594 726 726 100% 0.0 65.17 513 XP_011504736.1	PREDICTED: cytochrome P450 4C1-like [Ceratosolen solmsi marchali] Ceratosolen ... NA 326594 726 726 100% 0.0 65.17 513 XP_011504736.1
LOC100116364	NV16266	9547	60	23	69	XM_031930275.2	XP_031786135.1	C:membrane; F:transmembrane transporter activity; P:transmembrane transport		3	C:GO:0016020; F:GO:0022857; P:GO:0055085		NP_524150.1	43.8	F	Enriched	2	0.49151	Not Found(0)	0.49151	7.774	4.87805	3.73027	protein I'm not dead yet-like [Phymastichus coffea] Phymastichus... NA 108790 910 910 79% 0.0 79.53 577 XP_058800705.1	protein I'm not dead yet-like [Phymastichus coffea] Phymastichus... NA 108790 910 910 79% 0.0 79.53 577 XP_058800705.1	protein I'm not dead yet-like [Phymastichus coffea] Phymastichus... NA 108790 910 910 79% 0.0 79.53 577 XP_058800705.1	protein I'm not dead yet-like [Phymastichus coffea] Phymastichus... NA 108790 910 910 79% 0.0 79.53 577 XP_058800705.1
LOC100119899	NV16768	22905	0	14	0	XM_001603552.6	XP_001603602.1								F	Enriched	1	0.406184	Not Found(0)	0.406184	9.793	4.86726	12.3894	outer dense fiber protein 3-like protein 2 [Copidosoma... Copidosoma f... NA 29053 252 252 100% 3e-83 59.21 224 XP_014216121.1	outer dense fiber protein 3-like protein 2 [Copidosoma... Copidosoma f... NA 29053 252 252 100% 3e-83 59.21 224 XP_014216121.1	outer dense fiber protein 3-like protein 2 [Copidosoma... Copidosoma f... NA 29053 252 252 100% 3e-83 59.21 224 XP_014216121.1	outer dense fiber protein 3-like protein 2 [Copidosoma... Copidosoma f... NA 29053 252 252 100% 3e-83 59.21 224 XP_014216121.1
LOC100117428	NV18394	705	16	12	0	XM_031930563.1	XP_031786423.1	C:membrane; F:transmembrane transporter activity; P:transmembrane transport		3	C:GO:0016020; F:GO:0022857; P:GO:0055085		NP_725828.1	48.3	F	Enriched	1	0.0469121	3	0.0469121	8.315	4.86726	3.09735	putative inorganic phosphate cotransporter [Copidosoma... Copidosoma f... NA 29053 310 310 90% 2e-102 69.12 491 XP_023245213.1	putative inorganic phosphate cotransporter [Copidosoma... Copidosoma f... NA 29053 310 310 90% 2e-102 69.12 491 XP_023245213.1	putative inorganic phosphate cotransporter [Copidosoma... Copidosoma f... NA 29053 310 310 90% 2e-102 69.12 491 XP_023245213.1	putative inorganic phosphate cotransporter [Copidosoma... Copidosoma f... NA 29053 310 310 90% 2e-102 69.12 491 XP_023245213.1
LOC100679023		9186	26	87	66	XM_003424154.4	XP_003424202.2								F	Enriched	2	0.0639352	Not Found(0)	0.0639352	7.966	4.81283	9.26916	E3 ubiquitin-protein ligase LRSAM1 isoform X3 [Monomorium... Monomorium p... pharaoh ant 307658 284 284 96% 1e-86 34.46 559 XP_012533768.1	E3 ubiquitin-protein ligase LRSAM1 isoform X3 [Monomorium... Monomorium p... pharaoh ant 307658 284 284 96% 1e-86 34.46 559 XP_012533768.1	E3 ubiquitin-protein ligase LRSAM1 isoform X3 [Monomorium... Monomorium p... pharaoh ant 307658 284 284 96% 1e-86 34.46 559 XP_012533768.1	E3 ubiquitin-protein ligase LRSAM1 isoform X3 [Monomorium... Monomorium p... pharaoh ant 307658 284 284 96% 1e-86 34.46 559 XP_012533768.1
LOC103316672		16410.5	14	36	34	XM_008211697.4	XP_008209919.1								F	Enriched	1	0.301146	Not Found(0)	0.301146	8.841	4.78723	10.9043	PREDICTED: mediator of RNA polymerase II transcription subunit... Ceratosolen ... NA 326594 169 169 96% 1e-46 33.93 395 XP_011495059.1	PREDICTED: mediator of RNA polymerase II transcription subunit... Ceratosolen ... NA 326594 169 169 96% 1e-46 33.93 395 XP_011495059.1	PREDICTED: mediator of RNA polymerase II transcription subunit... Ceratosolen ... NA 326594 169 169 96% 1e-46 33.93 395 XP_011495059.1	PREDICTED: mediator of RNA polymerase II transcription subunit... Ceratosolen ... NA 326594 169 169 96% 1e-46 33.93 395 XP_011495059.1
LOC100678999		13927	0	3	0	XM_008204952.2	XP_008203174.1								F	Enriched	4	14.2653	Not Found(0)	14.2653	9.377	4.74138	16.8103	calponin homology domain-containing protein DDB_G0272472-like... Bombus pyrosoma NA 396416 46.2 46.2 5% 0.008 47.73 1426 XP_043597585.1	calponin homology domain-containing protein DDB_G0272472-like... Bombus pyrosoma NA 396416 46.2 46.2 5% 0.008 47.73 1426 XP_043597585.1	calponin homology domain-containing protein DDB_G0272472-like... Bombus pyrosoma NA 396416 46.2 46.2 5% 0.008 47.73 1426 XP_043597585.1	calponin homology domain-containing protein DDB_G0272472-like... Bombus pyrosoma NA 396416 46.2 46.2 5% 0.008 47.73 1426 XP_043597585.1
LOC103317749		3998	2	15	2	XM_008216633.4	XP_008214855.1								F	Enriched	2	0.339742	Not Found(0)	0.339742	9.53	4.67836	15.2047	protein Flattop [Temnothorax curvispinosus] Temnothorax ... NA 300111 144 144 77% 6e-43 54.55 124 XP_024869686.1	protein Flattop [Temnothorax curvispinosus] Temnothorax ... NA 300111 144 144 77% 6e-43 54.55 124 XP_024869686.1	protein Flattop [Temnothorax curvispinosus] Temnothorax ... NA 300111 144 144 77% 6e-43 54.55 124 XP_024869686.1	protein Flattop [Temnothorax curvispinosus] Temnothorax ... NA 300111 144 144 77% 6e-43 54.55 124 XP_024869686.1
LOC100678270		13474	0	8	6	XM_003428010.4	XP_003428058.1	C:cytoplasm; F:metal ion binding		2	C:GO:0005737; F:GO:0046872				F	Enriched	2	0.210079	Not Found(0)	0.210079	9.81	4.66102	13.5593	PREDICTED: F-box only protein 36-like [Linepithema humile] Linepithema ... Argentine ant 83485 150 150 34% 3e-41 44.10 172 XP_012232560.1	PREDICTED: F-box only protein 36-like [Linepithema humile] Linepithema ... Argentine ant 83485 150 150 34% 3e-41 44.10 172 XP_012232560.1	PREDICTED: F-box only protein 36-like [Linepithema humile] Linepithema ... Argentine ant 83485 150 150 34% 3e-41 44.10 172 XP_012232560.1	PREDICTED: F-box only protein 36-like [Linepithema humile] Linepithema ... Argentine ant 83485 150 150 34% 3e-41 44.10 172 XP_012232560.1
LOC103318001		166	0	0	4	XM_008219001.3	XP_008217223.1								F	Enriched	1	0.519864	Not Found(0)	0.519864	8.199	4.58015	9.92366
LOC100120431	NV15160	6434	13	87	60	XM_008207289.4	XP_008205511.1								F	Enriched	2	0.160775	6	0.160775	8.957	4.54545	9.65909	protein phosphatase 1 regulatory subunit 42-like isoform X1... Phymastichus... NA 108790 504 504 97% 2e-178 71.22 354 XP_058792394.1	protein phosphatase 1 regulatory subunit 42-like isoform X1... Phymastichus... NA 108790 504 504 97% 2e-178 71.22 354 XP_058792394.1	protein phosphatase 1 regulatory subunit 42-like isoform X1... Phymastichus... NA 108790 504 504 97% 2e-178 71.22 354 XP_058792394.1	protein phosphatase 1 regulatory subunit 42-like isoform X1... Phymastichus... NA 108790 504 504 97% 2e-178 71.22 354 XP_058792394.1
LOC103317397		120956	0	0	0	XM_008215133.4	XP_008213355.1	C:extracellular region		1	C:GO:0005576				F	Unique	2	0.0742375	30	0.0742375	7.884	4.51977	6.49718	keratin-associated protein 10-7 [Harpegnathos saltator] Harpegnathos... Jerdon's jum... 610380 106 171 29% 8e-25 71.64 250 XP_011146265.1	keratin-associated protein 10-7 [Harpegnathos saltator] Harpegnathos... Jerdon's jum... 610380 106 171 29% 8e-25 71.64 250 XP_011146265.1	keratin-associated protein 10-7 [Harpegnathos saltator] Harpegnathos... Jerdon's jum... 610380 106 171 29% 8e-25 71.64 250 XP_011146265.1	keratin-associated protein 10-7 [Harpegnathos saltator] Harpegnathos... Jerdon's jum... 610380 106 171 29% 8e-25 71.64 250 XP_011146265.1
LOC116417036		2598.39	0.42	1.39	0.67	XM_031928093.1	XP_031783953.1	F:nucleic acid binding; P:DNA integration; C:membrane		3	F:GO:0003676; P:GO:0015074; C:GO:0016020				F	Enriched	2	0.32898	Not Found(0)	0.32898	8.06	4.51866	6.4833	pre-mRNA-splicing factor CWC25-like [Pseudomyrmex gracilis] Pseudomyrmex... NA 219809 48.1 48.1 16% 5e-04 29.21 268 XP_020297353.1	pre-mRNA-splicing factor CWC25-like [Pseudomyrmex gracilis] Pseudomyrmex... NA 219809 48.1 48.1 16% 5e-04 29.21 268 XP_020297353.1	pre-mRNA-splicing factor CWC25-like [Pseudomyrmex gracilis] Pseudomyrmex... NA 219809 48.1 48.1 16% 5e-04 29.21 268 XP_020297353.1	pre-mRNA-splicing factor CWC25-like [Pseudomyrmex gracilis] Pseudomyrmex... NA 219809 48.1 48.1 16% 5e-04 29.21 268 XP_020297353.1
LOC100680034		11720	0	4	4	XM_003428073.5	XP_003428121.1	C:extracellular region		1	C:GO:0005576				F	Enriched	1	0.26447	Not Found(0)	0.26447	9.729	4.5082	15.5738	PREDICTED: formin-I-like [Fopius arisanus] Fopius arisanus NA 64838 159 159 68% 1e-46 45.24 217 XP_011300257.1	PREDICTED: formin-I-like [Fopius arisanus] Fopius arisanus NA 64838 159 159 68% 1e-46 45.24 217 XP_011300257.1	PREDICTED: formin-I-like [Fopius arisanus] Fopius arisanus NA 64838 159 159 68% 1e-46 45.24 217 XP_011300257.1	PREDICTED: formin-I-like [Fopius arisanus] Fopius arisanus NA 64838 159 159 68% 1e-46 45.24 217 XP_011300257.1
LOC103317950		12076	48	7	2	XM_008218476.3	XP_008216698.1	C:membrane		1	C:GO:0016020		NP_729505.2	31.8	True, Gene Missing	Enriched	2		Not Found(0)		7.106	4.03587	2.9148	proton-coupled amino acid transporter-like protein pathetic... Phymastichus... NA 108790 637 637 100% 0.0 68.16 445 XP_058789151.1	proton-coupled amino acid transporter-like protein pathetic... Phymastichus... NA 108790 637 637 100% 0.0 68.16 445 XP_058789151.1	proton-coupled amino acid transporter-like protein pathetic... Phymastichus... NA 108790 637 637 100% 0.0 68.16 445 XP_058789151.1	proton-coupled amino acid transporter-like protein pathetic... Phymastichus... NA 108790 637 637 100% 0.0 68.16 445 XP_058789151.1
LOC103317750		1084	6	27	6	XM_008216637.3	XP_008214859.2	C:membrane		1	C:GO:0016020				F	Enriched	1	0.774607	Not Found(0)	0.774607	8.649	4.0293	5.86081	GSCOCG00006507001-RA-CDS [Cotesia congregata] Cotesia cong... NA 51543 121 121 86% 1e-30 28.85 322 CAD6228703.1	GSCOCG00006507001-RA-CDS [Cotesia congregata] Cotesia cong... NA 51543 121 121 86% 1e-30 28.85 322 CAD6228703.1	GSCOCG00006507001-RA-CDS [Cotesia congregata] Cotesia cong... NA 51543 121 121 86% 1e-30 28.85 322 CAD6228703.1	GSCOCG00006507001-RA-CDS [Cotesia congregata] Cotesia cong... NA 51543 121 121 86% 1e-30 28.85 322 CAD6228703.1
LOC100118229	NV12637	1073	9	2	4	XM_001602869.4	XP_001602919.1	C:membrane		1	C:GO:0016020		NP_649635.1	38.6	F	Enriched	1	0.173733	1	0.173733	8.828	3.861	5.40541	unnamed protein product [Heterotrigona itama] Heterotrigon... NA 395501 279 279 98% 7e-93 56.99 267 CAD1474653.1	unnamed protein product [Heterotrigona itama] Heterotrigon... NA 395501 279 279 98% 7e-93 56.99 267 CAD1474653.1	unnamed protein product [Heterotrigona itama] Heterotrigon... NA 395501 279 279 98% 7e-93 56.99 267 CAD1474653.1	unnamed protein product [Heterotrigona itama] Heterotrigon... NA 395501 279 279 98% 7e-93 56.99 267 CAD1474653.1
LOC103317074		147	0	5	0	XM_031921011.1	XP_031776871.1	F:metalloendopeptidase activity; C:plasma membrane; P:proteolysis	Acting on peptide bonds (peptidases); Acting on peptide bonds (peptidases); Hydrolases	3	F:GO:0004222; C:GO:0005886; P:GO:0006508	EC:3.4.24; EC:3.4; EC:3			F	Enriched	2	1.20114	Not Found(0)	1.20114	7.668	3.85757	9.19881	PREDICTED: endothelin-converting enzyme 1-like [Ceratosolen... Ceratosolen ... NA 326594 97.8 97.8 73% 6e-19 21.68 723 XP_011498089.1	PREDICTED: endothelin-converting enzyme 1-like [Ceratosolen... Ceratosolen ... NA 326594 97.8 97.8 73% 6e-19 21.68 723 XP_011498089.1	PREDICTED: endothelin-converting enzyme 1-like [Ceratosolen... Ceratosolen ... NA 326594 97.8 97.8 73% 6e-19 21.68 723 XP_011498089.1	PREDICTED: endothelin-converting enzyme 1-like [Ceratosolen... Ceratosolen ... NA 326594 97.8 97.8 73% 6e-19 21.68 723 XP_011498089.1
LOC103317735		404	0	1.5	0	XM_008216525.4	XP_008214747.1								F	Enriched	2	0.0496364	Not Found(0)	0.0496364	7.312	3.72881	10.5085	GSCOCG00011336001-RA-CDS [Cotesia congregata] Cotesia cong... NA 51543 137 137 52% 2e-35 42.58 402 CAD6216491.1	GSCOCG00011336001-RA-CDS [Cotesia congregata] Cotesia cong... NA 51543 137 137 52% 2e-35 42.58 402 CAD6216491.1	GSCOCG00011336001-RA-CDS [Cotesia congregata] Cotesia cong... NA 51543 137 137 52% 2e-35 42.58 402 CAD6216491.1	GSCOCG00011336001-RA-CDS [Cotesia congregata] Cotesia cong... NA 51543 137 137 52% 2e-35 42.58 402 CAD6216491.1
LOC100678382		22485	79	14	11	XM_003426401.5	XP_003426449.1						NP_609402.1	35.7	F	Enriched	2	1.31795	6	1.31795	9.784	3.69393	13.4565	ribosomal protein VAR1, mitochondrial-like [Vespa crabro] Vespa crabro European hornet 7445 239 239 79% 5e-73 40.52 440 XP_046829119.1	ribosomal protein VAR1, mitochondrial-like [Vespa crabro] Vespa crabro European hornet 7445 239 239 79% 5e-73 40.52 440 XP_046829119.1	ribosomal protein VAR1, mitochondrial-like [Vespa crabro] Vespa crabro European hornet 7445 239 239 79% 5e-73 40.52 440 XP_046829119.1	ribosomal protein VAR1, mitochondrial-like [Vespa crabro] Vespa crabro European hornet 7445 239 239 79% 5e-73 40.52 440 XP_046829119.1
LOC100123916	NV10877	6203	63	71	137	XM_001607639.5	XP_001607689.3	P:tRNA modification; C:membrane; F:oxidoreductase activity, acting on the CH-OH group of donors, NAD or NADP as acceptor; F:methylthiotransferase activity; F:metal ion binding; F:4 iron, 4 sulfur cluster binding; C:endoplasmic reticulum subcompartment	Acting on the CH-OH group of donors; Transferring sulfur-containing groups; Oxidoreductases; Transferases; Acting on the CH-OH group of donors; Transferring sulfur-containing groups	7	P:GO:0006400; C:GO:0016020; F:GO:0016616; F:GO:0035596; F:GO:0046872; F:GO:0051539; C:GO:0098827	EC:1.1; EC:2.8.4; EC:1; EC:2; EC:1.1.1; EC:2.8	NP_648616.1	31.4	F	Enriched	1	0.531752	5	0.531752	8.207	3.67893	6.02007	probable malate dehydrogenase, mitochondrial [Copidosoma... Copidosoma f... NA 29053 425 425 100% 3e-148 63.21 373 XP_014206089.1	probable malate dehydrogenase, mitochondrial [Copidosoma... Copidosoma f... NA 29053 425 425 100% 3e-148 63.21 373 XP_014206089.1	probable malate dehydrogenase, mitochondrial [Copidosoma... Copidosoma f... NA 29053 425 425 100% 3e-148 63.21 373 XP_014206089.1	probable malate dehydrogenase, mitochondrial [Copidosoma... Copidosoma f... NA 29053 425 425 100% 3e-148 63.21 373 XP_014206089.1
LOC116415716		1245	36	1	10	XM_031930527.1	XP_031786387.1	C:membrane; F:transmembrane transporter activity; P:transmembrane transport		3	C:GO:0016020; F:GO:0022857; P:GO:0055085		NP_725828.1	46	F	Enriched	2	0.0292195	3	0.0292195	8.675	3.6036	3.15315	putative inorganic phosphate cotransporter [Copidosoma... Copidosoma f... NA 29053 289 289 94% 3e-94 63.59 491 XP_023245213.1	putative inorganic phosphate cotransporter [Copidosoma... Copidosoma f... NA 29053 289 289 94% 3e-94 63.59 491 XP_023245213.1	putative inorganic phosphate cotransporter [Copidosoma... Copidosoma f... NA 29053 289 289 94% 3e-94 63.59 491 XP_023245213.1	putative inorganic phosphate cotransporter [Copidosoma... Copidosoma f... NA 29053 289 289 94% 3e-94 63.59 491 XP_023245213.1
LOC103315946		2827	7	36	55	XM_031932822.1	XP_031788682.1	F:serine-type endopeptidase activity; P:proteolysis; P:cellular process; C:membrane; P:reproductive process	Acting on peptide bonds (peptidases); Acting on peptide bonds (peptidases); Hydrolases	5	F:GO:0004252; P:GO:0006508; P:GO:0009987; C:GO:0016020; P:GO:0022414	EC:3.4.21; EC:3.4; EC:3	NP_573149.1	33.3	F	Enriched	1	0.0279701	Not Found(0)	0.0279701	8.222	3.59281	5.98802	chymotrypsin-1-like [Phymastichus coffea] Phymastichus... NA 108790 116 116 58% 2e-30 55.45 260 XP_058809925.1	chymotrypsin-1-like [Phymastichus coffea] Phymastichus... NA 108790 116 116 58% 2e-30 55.45 260 XP_058809925.1	chymotrypsin-1-like [Phymastichus coffea] Phymastichus... NA 108790 116 116 58% 2e-30 55.45 260 XP_058809925.1	chymotrypsin-1-like [Phymastichus coffea] Phymastichus... NA 108790 116 116 58% 2e-30 55.45 260 XP_058809925.1
LOC100114943	NV18631	2929	0	21	6	XM_008208363.3	XP_008206585.1	C:cytoplasm; P:intermembrane lipid transfer; F:lipid transfer activity		3	C:GO:0005737; P:GO:0120009; F:GO:0120013		NP_788906.1	30.1	True, Gene Missing	Enriched	2		Not Found(0)		7.215	3.57143	9.82143	glycolipid transfer protein isoform X1 [Copidosoma floridanum] Copidosoma f... NA 29053 257 257 89% 5e-85 57.35 244 XP_023245855.1	glycolipid transfer protein isoform X1 [Copidosoma floridanum] Copidosoma f... NA 29053 257 257 89% 5e-85 57.35 244 XP_023245855.1	glycolipid transfer protein isoform X1 [Copidosoma floridanum] Copidosoma f... NA 29053 257 257 89% 5e-85 57.35 244 XP_023245855.1	glycolipid transfer protein isoform X1 [Copidosoma floridanum] Copidosoma f... NA 29053 257 257 89% 5e-85 57.35 244 XP_023245855.1
LOC103317885		339	2	0	2	XM_008217862.3	XP_008216084.1								F	Enriched	2	0.516213	Not Found(0)	0.516213	7.849	3.52369	8.74848	ankyrin-1-like [Copidosoma floridanum] Copidosoma f... NA 29053 812 812 99% 0.0 51.58 1104 XP_014212604.2	ankyrin-1-like [Copidosoma floridanum] Copidosoma f... NA 29053 812 812 99% 0.0 51.58 1104 XP_014212604.2	ankyrin-1-like [Copidosoma floridanum] Copidosoma f... NA 29053 812 812 99% 0.0 51.58 1104 XP_014212604.2	ankyrin-1-like [Copidosoma floridanum] Copidosoma f... NA 29053 812 812 99% 0.0 51.58 1104 XP_014212604.2
LOC103316022		943	0	0	0	XM_031920933.1	XP_031776793.1								F	Unique	1	0.0110263	Not Found(0)	0.0110263	8.745	3.46535	9.90099
LOC103316712		598	2	0	6	XM_008211891.2	XP_008210113.1	P:DNA biosynthetic process		1	P:GO:0071897				F	Enriched	2	0.00185133	Not Found(0)	0.00185133	8.792	3.38164	9.66184	cactin-like [Leptopilina boulardi] Leptopilina ... NA 63433 143 143 90% 8e-39 39.57 420 XP_051159918.1	cactin-like [Leptopilina boulardi] Leptopilina ... NA 63433 143 143 90% 8e-39 39.57 420 XP_051159918.1	cactin-like [Leptopilina boulardi] Leptopilina ... NA 63433 143 143 90% 8e-39 39.57 420 XP_051159918.1	cactin-like [Leptopilina boulardi] Leptopilina ... NA 63433 143 143 90% 8e-39 39.57 420 XP_051159918.1
LOC103315908		10671	4	0	0	XM_008206917.4	XP_008205139.1	F:protein dimerization activity		1	F:GO:0046983		NP_001285695.1	19.4	True, Gene Missing	Enriched	1		Not Found(0)		7.187	3.33952	8.16327	PREDICTED: zinc finger BED domain-containing protein 6... Ceratosolen ... NA 326594 860 860 100% 0.0 77.41 538 XP_011500670.1	PREDICTED: zinc finger BED domain-containing protein 6... Ceratosolen ... NA 326594 860 860 100% 0.0 77.41 538 XP_011500670.1	PREDICTED: zinc finger BED domain-containing protein 6... Ceratosolen ... NA 326594 860 860 100% 0.0 77.41 538 XP_011500670.1	PREDICTED: zinc finger BED domain-containing protein 6... Ceratosolen ... NA 326594 860 860 100% 0.0 77.41 538 XP_011500670.1
LOC103315469		2530	70	17	20	XM_008204405.4	XP_008202627.1								F	Enriched	2	1.23148	Not Found(0)	1.23148	8.332	3.26087	10.8696
LOC116738590		1007	0	4	8	XM_032600139.1	XP_032456030.1								F	Enriched	2		Not Found(0)		7.278	3.24675	7.79221	speckle-type POZ protein B-like [Diachasma alloeum] Diachasma al... NA 454923 57.0 57.0 38% 3e-08 40.32 350 XP_028981939.1	speckle-type POZ protein B-like [Diachasma alloeum] Diachasma al... NA 454923 57.0 57.0 38% 3e-08 40.32 350 XP_028981939.1	speckle-type POZ protein B-like [Diachasma alloeum] Diachasma al... NA 454923 57.0 57.0 38% 3e-08 40.32 350 XP_028981939.1	speckle-type POZ protein B-like [Diachasma alloeum] Diachasma al... NA 454923 57.0 57.0 38% 3e-08 40.32 350 XP_028981939.1
LOC103317706		561	0	4	2	XM_032598836.1	XP_032454727.1	C:membrane; C:membrane		2	C:GO:0016020; C:GO:0016020				F	Enriched	1	0.269391	Not Found(0)	0.269391	7.619	3.22581	8.60215
LOC103317807		1358	5	11	22	XM_008217203.4	XP_008215425.1	C:vacuolar membrane; C:cilium		2	C:GO:0005774; C:GO:0005929		NP_608972.1	30	F	Enriched	1	0.389546	Not Found(0)	0.389546	9.183	3.08642	3.08642	transmembrane protein 138 [Copidosoma floridanum] Copidosoma f... NA 29053 261 261 98% 5e-89 77.36 161 XP_014211682.1	transmembrane protein 138 [Copidosoma floridanum] Copidosoma f... NA 29053 261 261 98% 5e-89 77.36 161 XP_014211682.1	transmembrane protein 138 [Copidosoma floridanum] Copidosoma f... NA 29053 261 261 98% 5e-89 77.36 161 XP_014211682.1	transmembrane protein 138 [Copidosoma floridanum] Copidosoma f... NA 29053 261 261 98% 5e-89 77.36 161 XP_014211682.1
LOC100123861	NV10310	33231.5	0	27	14	XM_001607573.5	XP_001607623.1								F	Enriched	1	0.309962	Not Found(0)	0.309962	8.195	2.99625	9.73783	glutamine amidotransferase-like class 1 domain-containing... Phymastichus... NA 108790 414 414 100% 9e-146 72.76 275 XP_058808647.1	glutamine amidotransferase-like class 1 domain-containing... Phymastichus... NA 108790 414 414 100% 9e-146 72.76 275 XP_058808647.1	glutamine amidotransferase-like class 1 domain-containing... Phymastichus... NA 108790 414 414 100% 9e-146 72.76 275 XP_058808647.1	glutamine amidotransferase-like class 1 domain-containing... Phymastichus... NA 108790 414 414 100% 9e-146 72.76 275 XP_058808647.1
LOC103316506		128	0	0	4	XM_008210437.1	XP_008208659.1								F	Enriched	1	0.0233621	Not Found(0)	0.0233621	7.703	2.94118	8.82353	GSCOCG00006953001-RA-CDS [Cotesia congregata] Cotesia cong... NA 51543 40.4 40.4 86% 0.003 27.47 170 CAD6232566.1	GSCOCG00006953001-RA-CDS [Cotesia congregata] Cotesia cong... NA 51543 40.4 40.4 86% 0.003 27.47 170 CAD6232566.1	GSCOCG00006953001-RA-CDS [Cotesia congregata] Cotesia cong... NA 51543 40.4 40.4 86% 0.003 27.47 170 CAD6232566.1	GSCOCG00006953001-RA-CDS [Cotesia congregata] Cotesia cong... NA 51543 40.4 40.4 86% 0.003 27.47 170 CAD6232566.1
LOC107981249		180.33	0.5	4	0.5	XM_031929291.1	XP_031785151.1								F	Enriched	1	0.559828	Not Found(0)	0.559828	9.527	2.80374	11.215	Uncharacterized protein DBV15_12920 [Temnothorax longispinosus] Temnothorax ... NA 300112 66.6 66.6 41% 1e-12 34.83 101 TGZ34414.1	Uncharacterized protein DBV15_12920 [Temnothorax longispinosus] Temnothorax ... NA 300112 66.6 66.6 41% 1e-12 34.83 101 TGZ34414.1	Uncharacterized protein DBV15_12920 [Temnothorax longispinosus] Temnothorax ... NA 300112 66.6 66.6 41% 1e-12 34.83 101 TGZ34414.1	Uncharacterized protein DBV15_12920 [Temnothorax longispinosus] Temnothorax ... NA 300112 66.6 66.6 41% 1e-12 34.83 101 TGZ34414.1
LOC100679117		8380	2	12	10	XM_003426234.5	XP_003426282.1								F	Enriched	2	18.7948	Not Found(0)	18.7948	9.385	2.74637	13.0856
LOC116416958		1197	0	4	4	XM_031927653.1	XP_031783513.1	P:DNA biosynthetic process		1	P:GO:0071897				F	Enriched	1	0.167424	Not Found(0)	0.167424	8.25	2.71186	9.49153	serine-rich adhesin for platelets-like [Leptopilina boulardi] Leptopilina ... NA 63433 152 215 92% 2e-39 39.61 810 XP_051173422.1	serine-rich adhesin for platelets-like [Leptopilina boulardi] Leptopilina ... NA 63433 152 215 92% 2e-39 39.61 810 XP_051173422.1	serine-rich adhesin for platelets-like [Leptopilina boulardi] Leptopilina ... NA 63433 152 215 92% 2e-39 39.61 810 XP_051173422.1	serine-rich adhesin for platelets-like [Leptopilina boulardi] Leptopilina ... NA 63433 152 215 92% 2e-39 39.61 810 XP_051173422.1
LOC100678182		2031	6	2	1	XM_008218360.2	XP_008216582.1	P:lipid catabolic process; F:hydrolase activity, acting on ester bonds	Acting on ester bonds; Hydrolases	2	P:GO:0016042; F:GO:0016788	EC:3.1; EC:3	NP_611020.1	28.6	F	Enriched	1	0.0670641	Not Found(0)	0.0670641	10.033	2.61438	9.15033	LOW QUALITY PROTEIN: gastric triacylglycerol lipase-like... Phymastichus... NA 108790 127 127 81% 8e-34 49.19 424 XP_058794542.1	LOW QUALITY PROTEIN: gastric triacylglycerol lipase-like... Phymastichus... NA 108790 127 127 81% 8e-34 49.19 424 XP_058794542.1	LOW QUALITY PROTEIN: gastric triacylglycerol lipase-like... Phymastichus... NA 108790 127 127 81% 8e-34 49.19 424 XP_058794542.1	LOW QUALITY PROTEIN: gastric triacylglycerol lipase-like... Phymastichus... NA 108790 127 127 81% 8e-34 49.19 424 XP_058794542.1
LOC100123634	NV12074	9796	30	49	221	XM_001607254.5	XP_001607304.1								F	Enriched	1	0.527134	Not Found(0)	0.527134	7.187	2.38095	8.09524	PREDICTED: skin secretory protein xP2-like [Ceratosolen solmsi... Ceratosolen ... NA 326594 211 211 97% 2e-67 70.83 218 XP_011494136.1	PREDICTED: skin secretory protein xP2-like [Ceratosolen solmsi... Ceratosolen ... NA 326594 211 211 97% 2e-67 70.83 218 XP_011494136.1	PREDICTED: skin secretory protein xP2-like [Ceratosolen solmsi... Ceratosolen ... NA 326594 211 211 97% 2e-67 70.83 218 XP_011494136.1	PREDICTED: skin secretory protein xP2-like [Ceratosolen solmsi... Ceratosolen ... NA 326594 211 211 97% 2e-67 70.83 218 XP_011494136.1
LOC100113657	NV18516	1037	5	17	0	NM_001170854.1	NP_001164325.1								F	Enriched	1		Not Found(0)		9.355	1.65746	6.62983	PREDICTED: cuticle protein 79, isoform B-like [Fopius arisanus] Fopius arisanus NA 64838 84.7 84.7 99% 1e-18 51.14 209 XP_011310713.1	PREDICTED: cuticle protein 79, isoform B-like [Fopius arisanus] Fopius arisanus NA 64838 84.7 84.7 99% 1e-18 51.14 209 XP_011310713.1	PREDICTED: cuticle protein 79, isoform B-like [Fopius arisanus] Fopius arisanus NA 64838 84.7 84.7 99% 1e-18 51.14 209 XP_011310713.1	PREDICTED: cuticle protein 79, isoform B-like [Fopius arisanus] Fopius arisanus NA 64838 84.7 84.7 99% 1e-18 51.14 209 XP_011310713.1
LOC100123639	NV12075	11370	11	80	61	XM_031926938.1	XP_031782798.1								F	Enriched	1	1.32914	Not Found(0)	1.32914	8.402	1.35747	10.4072	PREDICTED: keratinocyte proline-rich protein-like [Cyphomyrmex... Cyphomyrmex ... NA 456900 203 203 93% 8e-64 63.85 240 XP_018400946.1	PREDICTED: keratinocyte proline-rich protein-like [Cyphomyrmex... Cyphomyrmex ... NA 456900 203 203 93% 8e-64 63.85 240 XP_018400946.1	PREDICTED: keratinocyte proline-rich protein-like [Cyphomyrmex... Cyphomyrmex ... NA 456900 203 203 93% 8e-64 63.85 240 XP_018400946.1	PREDICTED: keratinocyte proline-rich protein-like [Cyphomyrmex... Cyphomyrmex ... NA 456900 203 203 93% 8e-64 63.85 240 XP_018400946.1
LOC100121963	NV16881	1412	66	0	4	XM_001604281.4	XP_001604331.1	F:monooxygenase activity; F:iron ion binding; F:oxidoreductase activity, acting on paired donors, with incorporation or reduction of molecular oxygen; F:heme binding	Oxidoreductases; Acting on paired donors, with incorporation or reduction of molecular oxygen. The oxygen incorporated need not be derived from O(2)	4	F:GO:0004497; F:GO:0005506; F:GO:0016705; F:GO:0020037	EC:1; EC:1.14			F	Enriched	1	0.0305476	4	0.0305476	9.975	1.16086	13.267	unnamed protein product [Trichogramma brassicae] Trichogramma... NA 86971 572 572 63% 0.0 82.29 1206 CAB0032549.1	unnamed protein product [Trichogramma brassicae] Trichogramma... NA 86971 572 572 63% 0.0 82.29 1206 CAB0032549.1	unnamed protein product [Trichogramma brassicae] Trichogramma... NA 86971 572 572 63% 0.0 82.29 1206 CAB0032549.1	unnamed protein product [Trichogramma brassicae] Trichogramma... NA 86971 572 572 63% 0.0 82.29 1206 CAB0032549.1

## Sheet: DNA
DNA/Chromatin-Related Basic Filtered Testis-Specific Genes (13 genes)					Basic Filtered Testis-Specific Genes with terms associated with DNA binding and/or chromatin
ID	Testes	Length	GO Names	Isoeletric Point	DNA Relevant	% Arginine	% Lysine	% Cys	NP	dN/dS Pairwise	NV_ID	Ovaries	Female_Carcass	Male_Carcass	NM	Enzyme Names	# of GO terms	GO IDs	Enzyme Codes	D.mel orthologue	% Similarity	Is Gene Missing	Testes Status	Max PolyR Track	# of evolving Codons	dN/dS Pairwise.1	BLAST Best Match 1	BLAST Best Match 2	BLAST Best Match 3	BLAST Best Match 4
LOC100116183	232063	216	C:nucleosome; F:DNA binding; P:nucleosome assembly	10.661	TRUE	13.8889	9.72222	3.24074	XP_001599191.1	0.148068	NV17199	224	325	576	XM_001599141.6		3	C:GO:0000786; F:GO:0003677; P:GO:0006334				F	Enriched	4	6	0.148068	histone H1, early embryonic-like [Copidosoma floridanum] Copidosoma f... NA 29053 207 207 80% 5e-66 66.67 217 XP_014218839.1	histone H1, early embryonic-like [Copidosoma floridanum] Copidosoma f... NA 29053 207 207 80% 5e-66 66.67 217 XP_014218839.1	histone H1, early embryonic-like [Copidosoma floridanum] Copidosoma f... NA 29053 207 207 80% 5e-66 66.67 217 XP_014218839.1	histone H1, early embryonic-like [Copidosoma floridanum] Copidosoma f... NA 29053 207 207 80% 5e-66 66.67 217 XP_014218839.1
LOC100118976	44374	190	C:nucleosome; F:DNA binding; P:nucleosome assembly	11.479	TRUE	16.8421	8.42105	2.63158	XP_001602834.3	0.462201	NV13264	0	6	6	XM_001602784.6		3	C:GO:0000786; F:GO:0003677; P:GO:0006334				F	Enriched	2	2	0.462201	unnamed protein product [Trichogramma brassicae] Trichogramma... NA 86971 151 151 66% 2e-43 65.12 287 CAB0037607.1	unnamed protein product [Trichogramma brassicae] Trichogramma... NA 86971 151 151 66% 2e-43 65.12 287 CAB0037607.1	unnamed protein product [Trichogramma brassicae] Trichogramma... NA 86971 151 151 66% 2e-43 65.12 287 CAB0037607.1	unnamed protein product [Trichogramma brassicae] Trichogramma... NA 86971 151 151 66% 2e-43 65.12 287 CAB0037607.1
LOC100120046	18950	493	F:DNA binding; F:protein tyrosine phosphatase activity; C:nucleus; C:chromosome; P:chromatin organization; P:protein dephosphorylation; P:regulation of exit from mitosis; F:protein tyrosine/serine/threonine phosphatase activity; F:methyltransferase activity; F:zinc ion binding; P:anatomical structure morphogenesis; P:histone lysine methylation; P:response to chemical; P:neuron development; P:cell…	9.521	TRUE	7.09939	7.30223	1.21704	XP_001603728.2		NV10070	18	22	0	XM_001603678.5	Transferring one-carbon groups; Acting on ester bonds; Protein-tyrosine-phosphatase; Transferases; Hydrolases; Transferring one-carbon groups; Acting on ester bonds	15	F:GO:0003677; F:GO:0004725; C:GO:0005634; C:GO:0005694; P:GO:0006325; P:GO:0006470; P:GO:0007096; F:GO:0008138; F:GO:0008168; F:GO:0008270; P:GO:0009653; P:GO:0034968; P:GO:0042221; P:GO:0048666; P:GO:0051301	EC:2.1; EC:3.1; EC:3.1.3.48; EC:2; EC:3; EC:2.1.1; EC:3.1.3	NP_001285722.1	50.1	True, Gene Missing	Enriched	2	Not Found(0)		dual specificity protein phosphatase CDC14AB-like [Phymastichu... Phymastichus... NA 108790 609 609 81% 0.0 68.20 478 XP_058793357.1	dual specificity protein phosphatase CDC14AB-like [Phymastichu... Phymastichus... NA 108790 609 609 81% 0.0 68.20 478 XP_058793357.1	dual specificity protein phosphatase CDC14AB-like [Phymastichu... Phymastichus... NA 108790 609 609 81% 0.0 68.20 478 XP_058793357.1	dual specificity protein phosphatase CDC14AB-like [Phymastichu... Phymastichus... NA 108790 609 609 81% 0.0 68.20 478 XP_058793357.1
LOC100678761	14643	1036	F:DNA binding; F:NAD+ ADP-ribosyltransferase activity; C:nucleus; P:obsolete protein ADP-ribosylation; P:nitrogen compound metabolic process; F:zinc ion binding; F:transferase activity; F:glycosyltransferase activity; P:macromolecule metabolic process; P:primary metabolic process; F:metal ion binding	8.393	TRUE	7.62548	9.36293	5.98456	XP_003424753.2	16.8305		65	16	34	XM_003424705.4		11	F:GO:0003677; F:GO:0003950; C:GO:0005634; P:GO:0006471; P:GO:0006807; F:GO:0008270; F:GO:0016740; F:GO:0016757; P:GO:0043170; P:GO:0044238; F:GO:0046872				F	Enriched	2	Not Found(0)	16.8305	unnamed protein product [Trichogramma brassicae] Trichogramma... NA 86971 89.7 89.7 31% 5e-16 28.40 1159 CAB0030431.1	unnamed protein product [Trichogramma brassicae] Trichogramma... NA 86971 89.7 89.7 31% 5e-16 28.40 1159 CAB0030431.1	unnamed protein product [Trichogramma brassicae] Trichogramma... NA 86971 89.7 89.7 31% 5e-16 28.40 1159 CAB0030431.1	unnamed protein product [Trichogramma brassicae] Trichogramma... NA 86971 89.7 89.7 31% 5e-16 28.40 1159 CAB0030431.1
LOC103316943	4967	156	F:DNA binding; C:nucleus	10.716	TRUE	15.3846	12.1795	6.41026	XP_008211361.1	0.131773		0	6	17	XM_008213139.3		2	F:GO:0003677; C:GO:0005634				F	Enriched	4	Not Found(0)	0.131773	high mobility group B protein 1 [Diachasma alloeum] Diachasma al... NA 454923 83.2 83.2 64% 6e-19 49.53 142 XP_015123796.1	high mobility group B protein 1 [Diachasma alloeum] Diachasma al... NA 454923 83.2 83.2 64% 6e-19 49.53 142 XP_015123796.1	high mobility group B protein 1 [Diachasma alloeum] Diachasma al... NA 454923 83.2 83.2 64% 6e-19 49.53 142 XP_015123796.1	high mobility group B protein 1 [Diachasma alloeum] Diachasma al... NA 454923 83.2 83.2 64% 6e-19 49.53 142 XP_015123796.1
[truncated: 235 more rows]

## Sheet: Blast matches Nv-PL1 Nv-PL2
	Species	PL1	PL2		Hymenopteran taxa having Nv-PL1 and Nv-PL2.
	Taxonomic Identifier (TaxID)	Nv-PL1	Nv-PL2		TaxID numbers can be used to find the corresponding genus/speices name by using NCBI Taxonomy browser
	7460	TRUE	TRUE
	37344	TRUE	TRUE
	12957	TRUE	TRUE
	1159321	TRUE	TRUE
	132113	TRUE	TRUE
	104421	TRUE	TRUE
	286306	TRUE	TRUE
	156304	TRUE	TRUE
[truncated: 32 more rows]
